# Supplementary material for: Genomic, Transcriptomic, and Epigenomic Features Differentiate Genes That Are Relevant for Muscular Polyunsaturated Fatty Acids in the Common Carp
Source: Front Genet. 2019 Mar 15;10:217. doi: 10.3389/fgene.2019.00217 (PMC6428711; doi:10.3389/fgene.2019.00217)
Supplement: Supplementary file 2 [file Table_1.XLSX]

## Sheet: Table S1. Phenotype_correlation
Table S1 Phenotypic correlation of 22 traits for common carp
		PALM	PAOLE	STEAR	OLE	LOLE	ALA	ARA	EICO	ARA4	EPA	BEHE	DHA	FA	n_3	n_6	n_9	EFA	SFA	UFA	MUFA	PUFA	DHA_EPA
PALM	Pearson Correlation	1	0.840308	0.374114	-0.777223	-0.121065	0.489937	-0.231053	0.426069	0.657861	0.591734	-0.123011	0.749504	0.199249	0.747403	-0.069829	-0.738114	0.00177936	0.902367	-0.9142	-0.603234	0.305511	0.756531
	Sig. (2-tailed)		1.11166e-52	8.34494e-08	2.75947e-40	0.0935143	4.78068e-13	0.00122542	6.50531e-10	2.6488e-25	1.28346e-19	0.0883261	4.65825e-36	0.0054697	9.2456e-36	0.334559	1.77038e-34	0.980407	9.63978e-72	7.53297e-77	1.63603e-20	1.55697e-05	4.4704e-37
	N	193	193	193	193	193	193	193	193	193	193	193	193	193	193	193	193	193	193	193	193	193	193
PAOLE	Pearson Correlation	0.840308	1	0.15431	-0.449521	-0.500212	0.483776	-0.271985	0.540657	0.692281	0.612495	-0.107028	0.78769	0.2959	0.766831	-0.456756	-0.393899	-0.404176	0.692985	-0.731427	-0.201594	-0.107225	0.792681
	Sig. (2-tailed)	1.11166e-52		0.0321393	5.46124e-11	1.29374e-13	1.02529e-12	0.000130043	4.81568e-16	7.17892e-29	2.92876e-21	0.13848	4.81608e-42	2.94061e-05	1.24252e-38	2.44604e-11	1.44911e-08	5.57133e-09	5.99614e-29	1.37346e-33	0.0049332	0.13775	6.44285e-43
	N	193	193	193	193	193	193	193	193	193	193	193	193	193	193	193	193	193	193	193	193	193	193
STEAR	Pearson Correlation	0.374114	0.15431	1	-0.464432	0.151328	0.240888	-0.0330295	0.097363	0.279888	0.204929	-0.119366	0.279522	-0.101696	0.308237	0.178818	-0.458699	0.225721	0.578509	-0.450074	-0.455136	0.352786	0.278124
	Sig. (2-tailed)	8.34494e-08	0.0321393		1.02163e-11	0.0356615	0.000739197	0.648387	0.177972	8.07525e-05	0.00425139	0.0982445	8.25826e-05	0.159343	1.29465e-05	0.0128402	1.96507e-11	0.00159795	1.24186e-18	5.13974e-11	2.93288e-11	4.85517e-07	8.99302e-05
	N	193	193	193	193	193	193	193	193	193	193	193	193	193	193	193	193	193	193	193	193	193	193
OLE	Pearson Correlation	-0.777223	-0.449521	-0.464432	1	-0.465384	-0.324845	0.052813	-0.154497	-0.463122	-0.395865	-0.0379335	-0.502728	-0.0374327	-0.499071	-0.516905	0.993841	-0.58305	-0.811853	0.804571	0.960993	-0.819577	-0.507177
	Sig. (2-tailed)	2.75947e-40	5.46124e-11	1.02163e-11		9.15367e-12	4.04218e-06	0.46573	0.0319291	1.1876e-11	1.20996e-08	0.600449	9.33037e-14	0.605271	1.499e-13	1.40632e-14	1.92731e-184	5.76317e-19	1.64206e-46	4.2396e-45	1.45853e-108	4.45963e-48	5.20135e-14
	N	193	193	193	193	193	193	193	193	193	193	193	193	193	193	193	193	193	193	193	193	193	193
LOLE	Pearson Correlation	-0.121065	-0.500212	0.151328	-0.465384	1	-0.365971	0.2216	-0.373849	-0.373682	-0.305229	0.0922428	-0.411288	-0.106402	-0.460484	0.997029	-0.512516	0.968605	0.0113199	0.055315	-0.65527	0.853879	-0.410173
	Sig. (2-tailed)	0.0935143	1.29374e-13	0.0356615	9.15367e-12		1.65957e-07	0.00195381	8.53686e-08	8.6595e-08	1.58681e-05	0.202	2.82041e-09	0.140813	1.60513e-11	1.30553e-214	2.55043e-14	2.07322e-117	0.87584	0.444836	4.70647e-25	4.57447e-56	3.14123e-09
	N	193	193	193	193	193	193	193	193	193	193	193	193	193	193	193	193	193	193	193	193	193	193
ALA	Pearson Correlation	0.489937	0.483776	0.240888	-0.324845	-0.365971	1	-0.227622	0.252927	0.398381	0.305844	-0.094671	0.434202	0.11033	0.821449	-0.343156	-0.300104	-0.123124	0.422838	-0.45761	-0.21426	0.0447662	0.428844
	Sig. (2-tailed)	4.78068e-13	1.02529e-12	0.000739197	4.04218e-06	1.65957e-07		0.00145466	0.000386942	9.58914e-09	1.52241e-05	0.190327	2.81458e-10	0.126646	1.81269e-48	1.03182e-06	2.23274e-05	0.0880319	9.01943e-10	2.22192e-11	0.00277081	0.536455	4.90021e-10
	N	193	193	193	193	193	193	193	193	193	193	193	193	193	193	193	193	193	193	193	193	193	193
ARA	Pearson Correlation	-0.231053	-0.271985	-0.0330295	0.052813	0.2216	-0.227622	1	-0.883557	-0.171803	-0.0852848	0.133174	-0.257953	-0.208093	-0.270661	0.213551	-0.0457021	0.175501	0.0607724	-0.0512943	-0.108035	0.095013	-0.230173
	Sig. (2-tailed)	0.00122542	0.000130043	0.648387	0.46573	0.00195381	0.00145466		7.73284e-65	0.0168921	0.238292	0.0648453	0.00029255	0.00368433	0.000140651	0.00286424	0.527963	0.0146352	0.40115	0.478672	0.134782	0.188724	0.00128084
	N	193	193	193	193	193	193	193	193	193	193	193	193	193	193	193	193	193	193	193	193	193	193
EICO	Pearson Correlation	0.426069	0.540657	0.097363	-0.154497	-0.373849	0.252927	-0.883557	1	0.396834	0.277055	-0.115115	0.481872	0.242521	0.429691	-0.351383	-0.0440569	-0.331095	0.161583	-0.181891	0.070998	-0.164339	0.460015
	Sig. (2-tailed)	6.50531e-10	4.81568e-16	0.177972	0.0319291	8.53686e-08	0.000386942	7.73284e-65		1.10654e-08	9.5953e-05	0.110904	1.29396e-12	0.000678331	4.49173e-10	5.42692e-07	0.542937	2.56155e-06	0.0247698	0.0113529	0.32651	0.0223841	1.69302e-11
	N	193	193	193	193	193	193	193	193	193	193	193	193	193	193	193	193	193	193	193	193	193	193
ARA4	Pearson Correlation	0.657861	0.692281	0.279888	-0.463122	-0.373682	0.398381	-0.171803	0.396834	1	0.704511	-0.103746	0.916017	-0.112631	0.800073	-0.30112	-0.423784	-0.292061	0.593241	-0.680885	-0.30057	0.0797644	0.919838
	Sig. (2-tailed)	2.6488e-25	7.17892e-29	8.07525e-05	1.1876e-11	8.6595e-08	9.58914e-09	0.0168921	1.10654e-08		2.91874e-30	0.151058	1.06684e-77	0.118872	2.9505e-44	2.08759e-05	8.19939e-10	3.76744e-05	9.84344e-20	1.2333e-27	2.16508e-05	0.270165	1.50443e-79
	N	193	193	193	193	193	193	193	193	193	193	193	193	193	193	193	193	193	193	193	193	193	193
EPA	Pearson Correlation	0.591734	0.612495	0.204929	-0.395865	-0.305229	0.305844	-0.0852848	0.277055	0.704511	1	-0.176419	0.684329	-0.0222901	0.678529	-0.255286	-0.369211	-0.243784	0.518296	-0.566112	-0.259821	0.0677445	0.808032
	Sig. (2-tailed)	1.28346e-19	2.92876e-21	0.00425139	1.20996e-08	1.58681e-05	1.52241e-05	0.238292	9.5953e-05	2.91874e-30		0.0141177	5.2941e-28	0.758317	2.18495e-27	0.00033959	1.26528e-07	0.000634425	1.16255e-14	9.5161e-18	0.000263293	0.349222	9.20166e-46
	N	193	193	193	193	193	193	193	193	193	193	193	193	193	193	193	193	193	193	193	193	193	193
BEHE	Pearson Correlation	-0.123011	-0.107028	-0.119366	-0.0379335	0.0922428	-0.094671	0.133174	-0.115115	-0.103746	-0.176419	1	-0.113742	-0.0526018	-0.138564	0.0862154	-0.0512692	0.0730748	0.116999	-0.116445	-0.0779819	0.0233959	-0.136907
	Sig. (2-tailed)	0.0883261	0.13848	0.0982445	0.600449	0.202	0.190327	0.0648453	0.110904	0.151058	0.0141177		0.115256	0.467518	0.0546341	0.233189	0.478887	0.312522	0.105143	0.106811	0.28105	0.746726	0.0576212
	N	193	193	193	193	193	193	193	193	193	193	193	193	193	193	193	193	193	193	193	193	193	193
DHA	Pearson Correlation	0.749504	0.78769	0.279522	-0.502728	-0.411288	0.434202	-0.257953	0.481872	0.916017	0.684329	-0.113742	1	-0.0733343	0.859385	-0.346756	-0.454294	-0.322593	0.650564	-0.72682	-0.312268	0.0602121	0.982544
	Sig. (2-tailed)	4.65825e-36	4.81608e-42	8.25826e-05	9.33037e-14	2.82041e-09	2.81458e-10	0.00029255	1.29396e-12	1.06684e-77	5.2941e-28	0.115256		0.310803	1.54032e-57	7.80678e-07	3.22183e-11	4.75271e-06	1.31844e-24	5.43821e-33	9.82251e-06	0.405514	1.81548e-141
	N	193	193	193	193	193	193	193	193	193	193	193	193	193	193	193	193	193	193	193	193	193	193
FA	Pearson Correlation	0.199249	0.2959	-0.101696	-0.0374327	-0.106402	0.11033	-0.208093	0.242521	-0.112631	-0.0222901	-0.0526018	-0.0733343	1	0.0197684	-0.118742	-0.0106483	-0.0839911	0.0838797	-0.0675031	0.0532045	-0.11961	-0.0649375
	Sig. (2-tailed)	0.0054697	2.94061e-05	0.159343	0.605271	0.140813	0.126646	0.00368433	0.000678331	0.118872	0.758317	0.467518	0.310803		0.78495	0.100027	0.883152	0.245514	0.246143	0.350946	0.462425	0.097554	0.369597
	N	193	193	193	193	193	193	193	193	193	193	193	193	193	193	193	193	193	193	193	193	193	193
n_3	Pearson Correlation	0.747403	0.766831	0.308237	-0.499071	-0.460484	0.821449	-0.270661	0.429691	0.800073	0.678529	-0.138564	0.859385	0.0197684	1	-0.406962	-0.456449	-0.271607	0.648159	-0.713904	-0.319115	0.0662754	0.867454
	Sig. (2-tailed)	9.2456e-36	1.24252e-38	1.29465e-05	1.499e-13	1.60513e-11	1.81269e-48	0.000140651	4.49173e-10	2.9505e-44	2.18495e-27	0.0546341	1.54032e-57	0.78495		4.27539e-09	2.53192e-11	0.000132993	2.21632e-24	2.22678e-31	6.08788e-06	0.359796	8.17078e-60
	N	193	193	193	193	193	193	193	193	193	193	193	193	193	193	193	193	193	193	193	193	193	193
n_6	Pearson Correlation	-0.069829	-0.456756	0.178818	-0.516905	0.997029	-0.343156	0.213551	-0.351383	-0.30112	-0.255286	0.0862154	-0.346756	-0.118742	-0.406962	1	-0.562092	0.971531	0.0609049	0.000321272	-0.69862	0.884465	-0.345293
	Sig. (2-tailed)	0.334559	2.44604e-11	0.0128402	1.40632e-14	1.30553e-214	1.03182e-06	0.00286424	5.42692e-07	2.08759e-05	0.00033959	0.233189	7.80678e-07	0.100027	4.27539e-09		1.8085e-17	2.08519e-121	0.400122	0.996462	1.39279e-29	3.82864e-65	8.74741e-07
	N	193	193	193	193	193	193	193	193	193	193	193	193	193	193	193	193	193	193	193	193	193	193
n_9	Pearson Correlation	-0.738114	-0.393899	-0.458699	0.993841	-0.512516	-0.300104	-0.0457021	-0.0440569	-0.423784	-0.369211	-0.0512692	-0.454294	-0.0106483	-0.456449	-0.562092	1	-0.6267	-0.802798	0.793156	0.97969	-0.847164	-0.461244
	Sig. (2-tailed)	1.77038e-34	1.44911e-08	1.96507e-11	1.92731e-184	2.55043e-14	2.23274e-05	0.527963	0.542937	8.19939e-10	1.26528e-07	0.478887	3.22183e-11	0.883152	2.53192e-11	1.8085e-17		1.8698e-22	9.16385e-45	5.3049e-43	3.02162e-135	2.38077e-54	1.4721e-11
	N	193	193	193	193	193	193	193	193	193	193	193	193	193	193	193	193	193	193	193	193	193	193
EFA	Pearson Correlation	0.00177936	-0.404176	0.225721	-0.58305	0.968605	-0.123124	0.175501	-0.331095	-0.292061	-0.243784	0.0730748	-0.322593	-0.0839911	-0.271607	0.971531	-0.6267	1	0.125027	-0.0632582	-0.755997	0.922509	-0.322836
	Sig. (2-tailed)	0.980407	5.57133e-09	0.00159795	5.76317e-19	2.07322e-117	0.0880319	0.0146352	2.56155e-06	3.76744e-05	0.000634425	0.312522	4.75271e-06	0.245514	0.000132993	2.08519e-121	1.8698e-22		0.0831943	0.38213	5.35766e-37	6.73259e-81	4.6707e-06
	N	193	193	193	193	193	193	193	193	193	193	193	193	193	193	193	193	193	193	193	193	193	193
SFA	Pearson Correlation	0.902367	0.692985	0.578509	-0.811853	0.0113199	0.422838	0.0607724	0.161583	0.593241	0.518296	0.116999	0.650564	0.0838797	0.648159	0.0609049	-0.802798	0.125027	1	-0.971461	-0.704301	0.397622	0.657856
	Sig. (2-tailed)	9.63978e-72	5.99614e-29	1.24186e-18	1.64206e-46	0.87584	9.01943e-10	0.40115	0.0247698	9.84344e-20	1.16255e-14	0.105143	1.31844e-24	0.246143	2.21632e-24	0.400122	9.16385e-45	0.0831943		2.62705e-121	3.08804e-30	1.02885e-08	2.65131e-25
	N	193	193	193	193	193	193	193	193	193	193	193	193	193	193	193	193	193	193	193	193	193	193
UFA	Pearson Correlation	-0.9142	-0.731427	-0.450074	0.804571	0.055315	-0.45761	-0.0512943	-0.181891	-0.680885	-0.566112	-0.116445	-0.72682	-0.0675031	-0.713904	0.000321272	0.793156	-0.0632582	-0.971461	1	0.68564	-0.364325	-0.731667
	Sig. (2-tailed)	7.53297e-77	1.37346e-33	5.13974e-11	4.2396e-45	0.444836	2.22192e-11	0.478672	0.0113529	1.2333e-27	9.5161e-18	0.106811	5.43821e-33	0.350946	2.22678e-31	0.996462	5.3049e-43	0.38213	2.62705e-121		3.82479e-28	1.90251e-07	1.27759e-33
	N	193	193	193	193	193	193	193	193	193	193	193	193	193	193	193	193	193	193	193	193	193	193
MUFA	Pearson Correlation	-0.603234	-0.201594	-0.455136	0.960993	-0.65527	-0.21426	-0.108035	0.070998	-0.30057	-0.259821	-0.0779819	-0.312268	0.0532045	-0.319115	-0.69862	0.97969	-0.755997	-0.704301	0.68564	1	-0.926147	-0.318585
	Sig. (2-tailed)	1.63603e-20	0.0049332	2.93288e-11	1.45853e-108	4.70647e-25	0.00277081	0.134782	0.32651	2.16508e-05	0.000263293	0.28105	9.82251e-06	0.462425	6.08788e-06	1.39279e-29	3.02162e-135	5.35766e-37	3.08804e-30	3.82479e-28		8.13863e-83	6.32001e-06
	N	193	193	193	193	193	193	193	193	193	193	193	193	193	193	193	193	193	193	193	193	193	193
PUFA	Pearson Correlation	0.305511	-0.107225	0.352786	-0.819577	0.853879	0.0447662	0.095013	-0.164339	0.0797644	0.0677445	0.0233959	0.0602121	-0.11961	0.0662754	0.884465	-0.847164	0.922509	0.397622	-0.364325	-0.926147	1	0.065932
	Sig. (2-tailed)	1.55697e-05	0.13775	4.85517e-07	4.45963e-48	4.57447e-56	0.536455	0.188724	0.0223841	0.270165	0.349222	0.746726	0.405514	0.097554	0.359796	3.82864e-65	2.38077e-54	6.73259e-81	1.02885e-08	1.90251e-07	8.13863e-83		0.362297
	N	193	193	193	193	193	193	193	193	193	193	193	193	193	193	193	193	193	193	193	193	193	193
DHA_EPA	Pearson Correlation	0.756531	0.792681	0.278124	-0.507177	-0.410173	0.428844	-0.230173	0.460015	0.919838	0.808032	-0.136907	0.982544	-0.0649375	0.867454	-0.345293	-0.461244	-0.322836	0.657856	-0.731667	-0.318585	0.065932	1
	Sig. (2-tailed)	4.4704e-37	6.44285e-43	8.99302e-05	5.20135e-14	3.14123e-09	4.90021e-10	0.00128084	1.69302e-11	1.50443e-79	9.20166e-46	0.0576212	1.81548e-141	0.369597	8.17078e-60	8.74741e-07	1.4721e-11	4.6707e-06	2.65131e-25	1.27759e-33	6.32001e-06	0.362297
	N	193	193	193	193	193	193	193	193	193	193	193	193	193	193	193	193	193	193	193	193	193	193

## Sheet: Table S2. GWAS_gene
Table S2 Gene annotation for selected SNPs from GWAS of highly unsaturated fatty acids content
(red: positive; black: suggestive)
Trait	SNP	P	Position	Uniprot_ID	Gene	Symbol
ARA4	carp222748	2.27501e-07	LG50 4826787 A T HHLG50g0146 4813397 4833990	sp|Q8HZK2|DUOX2_PIG	Dual oxidase 2	DUOX2
	carp222748	2.27501e-07	LG50 4826787 A T HHLG50g0147 4836449 4844006	sp|Q60935|NAR1_MOUSE	GPI-linked NAD(P)(+)--arginine ADP-ribosyltransferase 1	Art1
	carp008010	4.84826e-07	LG21 17691148 A G HHLG21g0604 17676067 17703355	sp|Q96P50|ACAP3_HUMAN	Arf-GAP with coiled-coil	Acap3
	carp172517	1.26592e-06	LG35 24693033 T C HHLG35g0682 24680652 24693179	sp|Q9CWH4|RE114_MOUSE	Meiotic recombination protein REC114	Rec114
	carp172517	1.26592e-06	LG35 24693033 T C HHLG35g0683 24699197 24717396	sp|Q9Y639|NPTN_HUMAN	Neuroplastin	NPTN
	carp152877	1.68732e-06	LG23 12043165 A T HHLG23g0391 12039088 12042117	sp|Q5XJR6|ORML3_DANRE	ORM1-like protein 3	ormdl3
	carp097229	2.43448e-06	LG40 875106 A G HHLG40g0023 848713 871908	sp|Q9P0M2|AKA7G_HUMAN	A-kinase anchor protein 7 isoform gamma	AKAP7
	carp215797	2.44542e-06	LG16 24331341 A T HHLG16g0919 24321356 24322734	sp|Q5KT10|TRH_CARAU	Pro-thyrotropin-releasing hormone	trh
	carp098459	3.60605e-06	LG17 14824694 A G HHLG17g0399 14771817 14824580	sp|Q9UIK5|TEFF2_HUMAN	Tomoregulin-2	TMEFF2
	carp098459	3.60605e-06	LG17 14824694 A G HHLG17g0400 14828087 14839174	sp|O95810|SDPR_HUMAN	Serum deprivation-response protein	SDPR
DHA	carp008010	9.71968e-07	LG21 17691148 A G HHLG21g0604 17676067 17703355	sp|Q96P50|ACAP3_HUMAN	Arf-GAP with coiled-coil	Acap3
	carp172517	9.72569e-07	LG35 24693033 T C HHLG35g0682 24680652 24693179	sp|Q9CWH4|RE114_MOUSE	Meiotic recombination protein REC114	Rec114
	carp172517	9.72569e-07	LG35 24693033 T C HHLG35g0683 24699197 24717396	sp|Q9Y639|NPTN_HUMAN	Neuroplastin	NPTN
	carp152877	1.61631e-06	LG23 12043165 A T HHLG23g0391 12039088 12042117	sp|Q5XJR6|ORML3_DANRE	ORM1-like protein 3	ormdl3
	carp215797	1.76782e-06	LG16 24331341 A T HHLG16g0919 24321356 24322734	sp|Q5KT10|TRH_CARAU	Pro-thyrotropin-releasing hormone	trh
	carp097229	2.26858e-06	LG40 875106 A G HHLG40g0023 848713 871908	sp|Q9P0M2|AKA7G_HUMAN	A-kinase anchor protein 7 isoform gamma	AKAP7
	carp098459	2.99341e-06	LG17 14824694 A G HHLG17g0399 14771817 14824580	sp|Q9UIK5|TEFF2_HUMAN	Tomoregulin-2	TMEFF2
	carp098459	2.99341e-06	LG17 14824694 A G HHLG17g0400 14828087 14839174	sp|O95810|SDPR_HUMAN	Serum deprivation-response protein	SDPR
	carp222748	8.36932e-06	LG50 4826787 A T HHLG50g0146 4813397 4833990	sp|Q8HZK2|DUOX2_PIG	Dual oxidase 2	DUOX2
	carp222748	8.36932e-06	LG50 4826787 A T HHLG50g0147 4836449 4844006	sp|Q60935|NAR1_MOUSE	GPI-linked NAD(P)(+)--arginine ADP-ribosyltransferase 1	Art1
	carp004905	1.00097e-05	LG26 13149470 A T HHLG26g0419 13136140 13141536	sp|Q96LT7|CI072_HUMAN	Protein C9orf72	C9orf72
	carp004905	1.00097e-05	LG26 13149470 A T HHLG26g0420 13148414 13150237	sp|Q7L985|LIGO2_HUMAN	Leucine-rich repeat and immunoglobulin-like domain-containing nogo receptor-interacting protein 2	LINGO2
DHA_EPA	carp172517	1.23744e-06	LG35 24693033 T C HHLG35g0682 24680652 24693179	sp|Q9CWH4|RE114_MOUSE	Meiotic recombination protein REC114	Rec114
	carp172517	1.23744e-06	LG35 24693033 T C HHLG35g0683 24699197 24717396	sp|Q9Y639|NPTN_HUMAN	Neuroplastin	NPTN
	carp008010	1.68997e-06	LG21 17691148 A G HHLG21g0604 17676067 17703355	sp|Q96P50|ACAP3_HUMAN	Arf-GAP with coiled-coil	Acap3
	carp152877	2.20753e-06	LG23 12043165 A T HHLG23g0391 12039088 12042117	sp|Q5XJR6|ORML3_DANRE	ORM1-like protein 3	ormdl3
	carp222748	3.07364e-06	LG50 4826787 A T HHLG50g0146 4813397 4833990	sp|Q8HZK2|DUOX2_PIG	Dual oxidase 2	DUOX2
	carp222748	3.07364e-06	LG50 4826787 A T HHLG50g0147 4836449 4844006	sp|Q60935|NAR1_MOUSE	GPI-linked NAD(P)(+)--arginine ADP-ribosyltransferase 1	Art1
	carp215797	3.11996e-06	LG16 24331341 A T HHLG16g0919 24321356 24322734	sp|Q5KT10|TRH_CARAU	Pro-thyrotropin-releasing hormone	trh
	carp097229	4.07655e-06	LG40 875106 A G HHLG40g0023 848713 871908	sp|Q9P0M2|AKA7G_HUMAN	A-kinase anchor protein 7 isoform gamma	AKAP7
	carp098459	4.6648e-06	LG17 14824694 A G HHLG17g0399 14771817 14824580	sp|Q9UIK5|TEFF2_HUMAN	Tomoregulin-2	TMEFF2
	carp098459	4.6648e-06	LG17 14824694 A G HHLG17g0400 14828087 14839174	sp|O95810|SDPR_HUMAN	Serum deprivation-response protein	SDPR
	carp004905	1.73341e-05	LG26 13149470 A T HHLG26g0419 13136140 13141536	sp|Q96LT7|CI072_HUMAN	Protein C9orf72	C9orf72
	carp004905	1.73341e-05	LG26 13149470 A T HHLG26g0420 13148414 13150237	sp|Q7L985|LIGO2_HUMAN	Leucine-rich repeat and immunoglobulin-like domain-containing nogo receptor-interacting protein 2	LINGO2
ALA	carp083056	1.29148e-05	LG4 2612547 T C HHLG4g0075 2609406 2616463	sp|Q0P4A7|SNP47_DANRE	Synaptosomal-associated protein 47	snap47
	carp083056	1.29148e-05	LG4 2612547 T C HHLG4g0076 2617831 2620512	sp|Q08BY5|JMJD4_DANRE	JmjC domain-containing protein 4	jmjd4
	carp083056	1.29148e-05	LG4 2612547 T C HHLG4g0077 2622038 2624765	sp|B8JMH0|CAF17_DANRE	Putative transferase CAF17 homolog	CAF17

## Sheet: Table S3 PUFA_content
Table S3 Muscular PUFA content of 20 individuals
(Red: H group; Blue: L group)
ID	ARA4 (mg/kg)	EPA (mg/kg)	DHA (mg/kg)	ALA (mg/kg)
M01	1496.39	276	1611.87	1397.31
M02	772.24	158.94	1354.5	468.1
M03	756.91	180.81	1488.17	596.19
M04	1228.22	375.94	2317.2	757.28
M05	814.6	240.42	1727.63	758.01
M06	655.58	187.51	1300.42	510.03
M07	920.1	306.58	1799.24	1446.12
M08	603.3	124.32	1231.38	335.08
M09	539.38	133.91	1141.38	297.61
M10	641.42	154.85	1193.11	412.37
M11	1125.95	443.83	2302.49	1903.97
M12	638.85	221.35	1441.85	429.92
M13	840.27	308.06	1777.93	872.46
M14	1421.48	378.42	2355.53	1323.24
M17	542.83	166.89	1343.55	426.79
M18	625.48	156.64	1483.27	301.74
M19	716.18	165.62	1248.4	507.27
M20	725.69	264.94	1830.54	822.13
M21	904.69	263.61	1749.86	827.13
M23	658.47	268.91	1512.89	1008.21

## Sheet: Table S4. QC_RNA
Table S4 Quality control of RNA-samples
Code	ID	Concentration(ng/μl)	Volunm (μl)	Total amount(μg)	OD260/280	OD260/230	28S/18S	RIN
1	4L	600	52	31.2	2.048	2.181	1.8	8
2	7L	616	52	32.032	2.011	2.095	0.9	7.1
3	8L	248	52	12.896	2	2.138	1.7	7.5
4	10L	460	52	23.92	2.022	1.844	1.7	7.6
5	11L	651	52	33.852	2.027	1.991	1.7	8.4
6	14L	122	52	6.344	1.897	2	1.4	7.9
7	17L	744	52	38.688	2.033	2.188	1.2	7.3
8	18L	75	52	3.9	2.235	2.533	1.2	7
9	4B	179	52	9.308	1.812	2.468	1.3	7.3
10	7B	45	52	2.34	1.8	1.688	1.4	6.9
11	8B	106	52	5.512	2	2.48	1.7	8.2
12	10B	141	52	7.332	2	3.6	2.4	7.7
13	11B	140	52	7.28	1.944	2.8	1.7	8
14	14B	93	52	4.836	2.2	2.75	1.4	6.9
15	17B	216	52	11.232	2.038	2.455	1.7	7.3
16	18B	32	52	1.664	1.778	5.333	1.9	7.6
17	4M	20	52	1.04	3	1.333	2.2	8.6
18	7M	20	52	1.04	3.333	1.429	1.6	8.1
19	8M	156	52	8.112	1.75	1.4	2.3	8.5
20	10M	56	52	2.912	2.333	2.154	1.4	8.2
21	11M	35	52	1.82	1.375	0.733	1.5	8.5
22	14M	174	22	3.828	1.983	1.581	1.2	6.9
23	17M	63	52	3.276	2.091	1.211	1.6	8.1
24	18M	53	22	1.166	1.937	1.292	1.3	7.5

## Sheet: Table S5. RNA-seq
Table S5 Summary of RNA-seq data
Sample	Raw Reads	Raw Base(bp)	Clean Base(bp)	Effective Rate(%)	Error Rate(%)	Q20(%)	Q30(%)	GC Content(%)	Mapped_bases	Mapped_ratio(%)
4B	51718078	7757711700	7559680200	97.45	0.04	97.4	93.13	45.38	5700847200	75.4112
4L	49134616	7370192400	7177496700	97.39	0.04	97.8	93.87	48.36	5416411200	75.4638
4M	54030262	8104539300	7838727900	96.72	0.04	95.25	93.12	49.84	5848154250	74.6059
7B	44677852	6701677800	6589207800	98.32	0.04	97.53	93.42	46.3	5119832850	77.7003
7L	50749520	7612428000	7522853700	98.82	0.04	97.97	94.26	48.91	6111094800	81.2337
7M	39599960	5939994000	5869202700	98.81	0.04	97.82	94.03	49.75	4349384100	74.1052
8B	53933734	8090060100	7987921500	98.74	0.04	97.35	92.94	46.11	6203516700	77.6612
8L	44029468	6604420200	6532820100	98.92	0.04	97.82	93.91	48.78	5176732200	79.2419
8M	45432388	6814858200	6749592900	99.04	0.04	97.06	92.25	48.67	5145090300	76.2282
10B	45752966	6862944900	6772028700	98.68	0.04	94.78	92.49	46.14	4913860350	72.5611
10L	51740804	7761120600	7670009400	98.83	0.04	94.84	92.53	48.87	5827547100	75.9784
10M	49155356	7373303400	7191034800	97.53	0.05	93.34	90.53	49.61	4784617950	66.5359
11B	45723362	6858504300	6755096100	98.49	0.04	97.55	93.42	45.67	5186864700	76.7845
11L	43813474	6572021100	6504024900	98.97	0.04	98.05	94.4	48.12	5181727200	79.6695
11M	50214476	7532171400	7426305900	98.59	0.04	97.62	93.54	48.17	5826734700	78.4607
14B	41853774	6278066100	6184135800	98.5	0.04	97.37	93.01	45.76	4641820050	75.0601
14L	43970966	6595644900	6514674900	98.77	0.04	97.8	93.81	48.42	5200299900	79.8244
14M	52525012	7878751800	7795686300	98.95	0.04	97.56	93.44	47.28	6170351100	79.1508
17B	46648020	6997203000	6873016800	98.23	0.04	95.03	92.77	45.16	5075023500	73.8398
17L	53651630	8047744500	7945439700	98.73	0.04	95.92	93.9	49.19	6154791300	77.4632
17M	53452176	8017826400	7917296100	98.75	0.04	95.37	93.23	49.41	5609138400	70.8466
18B	64105512	9615826800	9369750900	97.44	0.04	97.33	93.79	47.03	7039887450	75.1342
18L	45104980	6765747000	6633034500	98.04	0.04	97.85	94.03	48	5266549500	79.3988
18M	52133170	7819975500	7714418700	98.65	0.04	94.73	92.43	47.08	5801610600	75.2048

## Sheet: Table S6. DEG_brain_gene
Table S6 Differentially expressed genes (DEGs) in brain tissue
ARA4
GeneID	Log2FC	p_value	q_value	UniprotID	Gene	Symbol
HHLG1g0020	1.74726	0.00425	0.0258388	sp|A5PMF6|GT251_DANRE	Procollagen galactosyltransferase 1	colgalt1
HHLG1g0027	0.891799	0.00825	0.0418571	sp|P24063|ITAL_MOUSE	Integrin alpha-L	Itgal
HHLG1g0061	1.63863	0.0002	0.00247119	sp|Q9H201|EPN3_HUMAN	Epsin-3	EPN3
HHLG1g0060	1.63129	5e-05	0.000773118	sp|P63033|RHES_RAT	GTP-binding protein Rhes	Rasd2
HHLG1g0081	2.56224	0.0036	0.0228965	sp|P02204|MYG_CYPCA	Myoglobin	mb
HHLG1g0093	-1.86256	5e-05	0.000773118	sp|Q9D428|GOG7B_MOUSE	Golgin subfamily A member 7B	GOLGA7B
HHLG1g0105	inf	5e-05	0.000773118	sp|F1MV99|SSR5_BOVIN	Somatostatin receptor type 5	SSTR5
HHLG1g0101	7.03165	0.0004	0.00428189	sp|Q9NZH0|GPC5B_HUMAN	G-protein coupled receptor family C group 5 member B	GPRC5B
HHLG1g0110	1.29182	0.00345	0.0221478	sp|Q8SQG9|NHRF2_RABIT	Na(+)/H(+) exchange regulatory cofactor NHE-RF2	SLC9A3R2
HHLG1g0112	inf	5e-05	0.000773118	sp|Q8HY17|REL3_PIG	Relaxin-3	RLN3
HHLG1g0117	1.69262	0.00365	0.0231317	sp|Q6DI48|DLLA_DANRE	Delta-like protein A	dla
HHLG1g0119	-1.46272	0.0001	0.00140325	sp|Q6P3G4|CCSAP_DANRE	Centriole, cilia and spindle-associated protein	ccsap
HHLG1g0124	-2.21547	0.0003	0.00340707	sp|O14815|CAN9_HUMAN	Calpain-9	CAPN9
HHLG1g0122	-1.31612	5e-05	0.000773118	sp|Q8WUM0|NU133_HUMAN	Nuclear pore complex protein Nup133	NUP133
HHLG1g0155	1.63143	0.0002	0.00247119	sp|Q62784|INP4A_RAT	Type I inositol 3,4-bisphosphate 4-phosphatase	Inpp4a
HHLG1g0147	-0.798434	0.01025	0.0489762	sp|Q6ZT07|TBCD9_HUMAN	TBC1 domain family member 9	TBC1D9
HHLG1g0172	3.37875	0.0012	0.00997182	sp|O76050|NEUL1_HUMAN	E3 ubiquitin-protein ligase NEURL1	NEURL1
HHLG1g0176	2.93789	0.0002	0.00247119	sp|Q58D84|FSTL1_BOVIN	Follistatin-related protein 1	FSTL1
HHLG1g0185	-1.10937	0.00165	0.0126915	sp|P55347|PKNX1_HUMAN	Homeobox protein PKNOX1	PKNOX1
HHLG1g0194	-1.32607	0.00025	0.00296524	sp|Q8NDN9|RCBT1_HUMAN	RCC1 and BTB domain-containing protein 1	RCBTB1
HHLG1g0203	-1.21192	0.0006	0.00584101	sp|Q9ES28|ARHG7_MOUSE	Rho guanine nucleotide exchange factor 7	Arhgef7
HHLG1g0216	3.5082	5e-05	0.000773118	sp|Q5R1P3|NMDE2_CANFA	Glutamate receptor ionotropic, NMDA 2B	GRIN2B
HHLG1g0215	-1.04582	0.0015	0.01179	sp|A0JME2|MCAF1_DANRE	Activating transcription factor 7-interacting protein 1	atf7ip
HHLG1g0219	-0.951312	0.0038	0.0237632	sp|P23610|F8I2_HUMAN	Factor VIII intron 22 protein	F8A1
HHLG1g0230	-1.42445	5e-05	0.000773118	sp|Q7ZVA0|SMU1_DANRE	WD40 repeat-containing protein SMU1	smu1
HHLG1g0244	1.04467	0.0011	0.00933346	sp|P79703|JUNB_CYPCA	Transcription factor jun-B	junb
HHLG1g0262	1.00743	0.00945	0.0462589	sp|Q90Y57|JAG1A_DANRE	Protein jagged-1a	jag1a
HHLG1g0285	-1.25377	0.0006	0.00584101	sp|Q91V88|NPNT_MOUSE	Nephronectin	Npnt
HHLG1g0299	1.71376	0.0003	0.00340707	sp|Q96IX5|USMG5_HUMAN	Up-regulated during skeletal muscle growth protein 5	USMG5
HHLG1g0303	2.02852	5e-05	0.000773118	sp|Q8QFP1|NSG1_CHICK	Neuron-specific protein family member 1	NSG1
HHLG1g0302	-1.40479	0.00845	0.0425288	sp|Q03356|MSXB_DANRE	Homeobox protein MSH-B	msxb
HHLG1g0311	4.19451	5e-05	0.000773118	sp|Q6NTY6|EGR1B_XENLA	Early growth response protein 1-B	egr1-b
HHLG1g0317	2.17141	0.0027	0.0184051	sp|P25100|ADA1D_HUMAN	Alpha-1D adrenergic receptor	ADRA1D
HHLG1g0333	-1.01555	0.0088	0.0437724	sp|Q61116|ZN235_MOUSE	Zinc finger protein 235	Znf235
HHLG1g0346	3.51496	5e-05	0.000773118	sp|Q86UN3|R4RL2_HUMAN	Reticulon-4 receptor-like 2	RTN4RL2
HHLG1g0374	1.71636	5e-05	0.000773118	sp|O14924|RGS12_HUMAN	Regulator of G-protein signaling 12	RGS12
HHLG1g0388	-1.30107	5e-05	0.000773118	sp|Q96JK9|MAML3_HUMAN	Mastermind-like protein 3	MAML3
HHLG1g0408	1.48778	0.0001	0.00140325	sp|Q9W7R4|TEN3_DANRE	Teneurin-3	tenm3
HHLG1g0425	inf	5e-05	0.000773118	sp|Q12837|PO4F2_HUMAN	POU domain, class 4, transcription factor 2	POU4F2
HHLG1g0422	-1.83187	5e-05	0.000773118	sp|P26584|HMGB2_CHICK	High mobility group protein B2	HMGB2
HHLG1g0431	-1.47334	0.0084	0.0423619	sp|Q96QV1|HHIP_HUMAN	Hedgehog-interacting protein	HHIP
HHLG1g0434	1.56593	0.00235	0.0166351	sp|Q13480|GAB1_HUMAN	GRB2-associated-binding protein 1	GAB1
HHLG1g0448	1.51594	0.0095	0.0464359	sp|Q9N0W7|EDNRB_RABIT	Endothelin B receptor	EDNRB
HHLG1g0452	-0.927589	0.0092	0.0452699	sp|P22199|MCR_RAT	Mineralocorticoid receptor	Nr3c2
HHLG1g0462	-1.29928	0.0014	0.0112082	sp|Q8JHI3|AR13B_DANRE	ADP-ribosylation factor-like protein 13B	arl13b
HHLG1g0465	inf	5e-05	0.000773118	sp|O08890|5HT1F_CAVPO	5-hydroxytryptamine receptor 1F	HTR1F
HHLG1g0477	2.57669	5e-05	0.000773118	sp|Q16352|AINX_HUMAN	Alpha-internexin	INA
HHLG1g0479	1.79642	0.00355	0.0226501	sp|P0C1G7|WBP1L_RAT	WW domain binding protein 1-like	Wbp1l
HHLG1g0481	1.73712	0.00105	0.00898495	sp|Q0P448|DPCD_DANRE	Protein DPCD	dpcd
HHLG1g0488	2.82308	5e-05	0.000773118	sp|O35867|NEB1_RAT	Neurabin-1	Ppp1r9a
HHLG1g0486	1.77996	0.0007	0.00659757	sp|Q9NR82|KCNQ5_HUMAN	Potassium voltage-gated channel subfamily KQT member 5	KCNQ5
HHLG1g0490	inf	5e-05	0.000773118	sp|Q98876|DLX2B_DANRE	Homeobox protein Dlx2b	dlx2b
HHLG1g0485	-1.95489	5e-05	0.000773118	sp|Q9JIS1|RIMS2_RAT	Regulating synaptic membrane exocytosis protein 2	Rims2
HHLG1g0536	2.62721	0.0071	0.0374443	sp|O88947|FA10_MOUSE	Coagulation factor X	F10
HHLG1g0545	-1.46761	0.0019	0.014174	sp|Q08639|TFDP1_MOUSE	Transcription factor Dp-1	Tfdp1
HHLG1g0551	1.46827	0.0003	0.00340707	sp|Q14644|RASA3_HUMAN	Ras GTPase-activating protein 3	RASA3
HHLG1g0572	-1.18372	0.0001	0.00140325	sp|A1A4K8|U2AF1_BOVIN	Splicing factor U2AF 35 kDa subunit	U2AF1
HHLG1g0573	-1.29681	0.0013	0.0106187	sp|Q9NWZ8|GEMI8_HUMAN	Gem-associated protein 8	GEMIN8
HHLG1g0579	-1.15432	0.0011	0.00933346	sp|Q64516|GLPK_MOUSE	Glycerol kinase	Gk
HHLG1g0582	-4.58872	5e-05	0.000773118	sp|P19204|CASQ2_CHICK	Calsequestrin-2	CASQ2
HHLG1g0589	-1.35219	0.0097	0.0471236	sp|Q5U4U4|DONS_XENLA	Protein downstream neighbor of son homolog	donson
HHLG1g0593	2.7889	0.00185	0.0138729	sp|Q8BHB9|CLIC6_MOUSE	Chloride intracellular channel protein 6	Clic6
HHLG1g0585	2.08283	0.0004	0.00428189	sp|O15394|NCAM2_HUMAN	Neural cell adhesion molecule 2	NCAM2
HHLG1g0601	1.23461	0.00635	0.0345446	sp|Q6Q2B2|MBN2A_TAKRU	Muscleblind-like protein 2a	mbnl2a
HHLG1g0610	3.30268	0.0027	0.0184051	sp|Q9H5Y7|SLIK6_HUMAN	SLIT and NTRK-like protein 6	SLITRK6
HHLG1g0609	1.51694	5e-05	0.000773118	sp|O94991|SLIK5_HUMAN	SLIT and NTRK-like protein 5	SLITRK5
HHLG1g0622	-1.24552	0.00035	0.00384618	sp|Q9PTL2|SPY2_CHICK	Protein sprouty homolog 2	SPRY2
HHLG1g0630	2.38876	0.0016	0.0124048	sp|O35276|NRP2_RAT	Neuropilin-2	Nrp2
HHLG1g0635	-1.14702	0.0005	0.00508555	sp|Q8NC44|F134A_HUMAN	Protein FAM134A	FAM134A
HHLG1g0642	-2.41316	5e-05	0.000773118	sp|Q61527|ERBB4_MOUSE	Receptor tyrosine-protein kinase erbB-4	Erbb4
HHLG1g0649	-2.00168	0.00075	0.00694952	sp|Q05916|HME1_CHICK	Homeobox protein engrailed-1	EN1
HHLG1g0653	1.19949	0.00295	0.0196437	sp|Q6P9K8|CSKI1_MOUSE	Caskin-1	Caskin1
HHLG1g0651	2.43929	0.0001	0.00140325	sp|Q8R189|PAQRA_MOUSE	Monocyte to macrophage differentiation factor 2	Mmd2
HHLG1g0657	-2.81882	5e-05	0.000773118	sp|O88427|CAC1H_MOUSE	Voltage-dependent T-type calcium channel subunit alpha-1H	Cacna1h
HHLG1g0660	1.51747	0.0026	0.0179094	sp|Q52MA5|MID51_XENTR	Mitochondrial dynamics protein MID51	mief1
HHLG1g0669	4.36809	5e-05	0.000773118	sp|Q00959|NMDE1_RAT	Glutamate receptor ionotropic, NMDA 2A	Grin2a
HHLG1g0666	2.63951	5e-05	0.000773118	sp|Q16658|FSCN1_HUMAN	Fascin	FSCN1
HHLG1g0672	1.32101	0.0003	0.00340707	sp|P05126|KPCB_BOVIN	Protein kinase C beta type	PRKCB
HHLG1g0683	-2.78365	5e-05	0.000773118	sp|Q50D79|UNC4_DANRE	Homeobox protein unc-4 homolog	uncx
HHLG1g0685	1.05909	0.00215	0.0155548	sp|P70699|LYAG_MOUSE	Lysosomal alpha-glucosidase	Gaa
HHLG1g0687	2.29981	5e-05	0.000773118	sp|P0C7U0|ELFN1_HUMAN	Protein ELFN1	ELFN1
HHLG1g0701	inf	5e-05	0.000773118	sp|O02836|NPY2R_PIG	Neuropeptide Y receptor type 2	NPY2R
HHLG1g0707	0.947211	0.0048	0.028206	sp|A3KNS2|CNPY3_DANRE	Protein canopy homolog 3	cnpy3
HHLG1g0706	-1.72047	0.0037	0.023336	sp|Q96NX9|DACH2_HUMAN	Dachshund homolog 2	DACH2
HHLG1g0716	-2.09735	0.0007	0.00659757	sp|Q8NG31|CASC5_HUMAN	Protein CASC5	CASC5
HHLG1g0728	-1.12555	0.00305	0.0201144	sp|Q28BL7|PO2F1_XENTR	POU domain, class 2, transcription factor 1	pou2f1
HHLG1g0738	1.06278	0.001	0.00866762	sp|Q32LT7|TTYH3_DANRE	Protein tweety homolog 3	ttyh3
HHLG1g0753	-1.01449	0.0029	0.0194221	sp|O14810|CPLX1_HUMAN	Complexin-1	CPLX1
HHLG1g0759	-1.80957	5e-05	0.000773118	sp|Q9P2E7|PCD10_HUMAN	Protocadherin-10	PCDH10
HHLG1g0777	2.71132	5e-05	0.000773118	sp|Q9EQW8|NDST4_MOUSE	Bifunctional heparan sulfate N-deacetylase/N-sulfotransferase 4	Ndst4
HHLG1g0766	-0.94664	0.00315	0.0205895	sp|Q6DGS3|KC2D2_DANRE	Calcium/calmodulin-dependent protein kinase type II delta 2 chain	camk2d2
HHLG1g0793	-1.70516	0.00345	0.0221478	sp|P50533|SMC2_XENLA	Structural maintenance of chromosomes protein 2	smc2
HHLG1g0796	2.16179	0.00175	0.0132981	sp|Q8JFR5|KITA_DANRE	Mast/stem cell growth factor receptor kita	kita
HHLG1g0799	3.35517	0.0012	0.00997182	sp|Q91WT8|RBM47_MOUSE	RNA-binding protein 47	Rbm47
HHLG1g0802	1.70951	5e-05	0.000773118	sp|Q64487|PTPRD_MOUSE	Receptor-type tyrosine-protein phosphatase delta	Ptprd
HHLG1g0809	1.17641	0.00185	0.0138729	sp|Q96G03|PGM2_HUMAN	Phosphoglucomutase-2	PGM2
HHLG1g0806	1.48464	0.0003	0.00340707	sp|Q9UPQ0|LIMC1_HUMAN	LIM and calponin homology domains-containing protein 1	LIMCH1
HHLG1g0816	1.97758	5e-05	0.000773118	sp|Q6ZWL3|CP4V2_HUMAN	Cytochrome P450 4V2	CYP4V2
HHLG1g0822	1.36396	0.00035	0.00384618	sp|Q28FJ2|ANR37_XENTR	Ankyrin repeat domain-containing protein 37	ankrd37
HHLG1g0827	2.71109	0.0001	0.00140325	sp|Q9JID6|ACSL1_CAVPO	Long-chain-fatty-acid--CoA ligase 1	ACSL1
HHLG1g0833	-1.01367	0.00205	0.0150403	sp|A0JMQ7|MTS1A_DANRE	Microtubule-associated tumor suppressor 1 homolog A	mtus1a
HHLG1g0836	-1.11381	0.0012	0.00997182	sp|Q86XE3|MICU3_HUMAN	Calcium uptake protein 3, mitochondrial	MICU3
HHLG1g0846	-1.02409	0.00795	0.0407527	sp|O60245|PCDH7_HUMAN	Protocadherin-7	PCDH7
HHLG1g0843	0.938539	0.00485	0.0284168	sp|A7E300|RHG07_BOVIN	Rho GTPase-activating protein 7	DLC1
HHLG1g0852	3.42622	0.00075	0.00694952	sp|P25929|NPY1R_HUMAN	Neuropeptide Y receptor type 1	NPY1R
HHLG1g0867	2.78418	0.0017	0.0129999	sp|P18257|ACHN3_CARAU	Neuronal acetylcholine receptor subunit non-alpha-3	ACHN3
HHLG1g0863	-1.52854	0.0024	0.0169058	sp|Q5SYB0|FRPD1_HUMAN	FERM and PDZ domain-containing protein 1	FRMPD1
HHLG1g0877	3.08698	5e-05	0.000773118	sp|Q9W676|LDB2_CHICK	LIM domain-binding protein 2	LDB2
HHLG1g0880	1.87013	0.00065	0.00622146	sp|O75970|MPDZ_HUMAN	Multiple PDZ domain protein	MPDZ
HHLG1g0870	0.990254	0.00345	0.0221478	sp|Q60HC8|UCHL1_MACFA	Ubiquitin carboxyl-terminal hydrolase isozyme L1	UCHL1
HHLG1g0888	-1.00621	0.0034	0.0218919	sp|Q86UW6|N4BP2_HUMAN	NEDD4-binding protein 2	N4BP2
HHLG1g0895	-1.0889	0.00105	0.00898495	sp|Q5ZJK5|LCORL_CHICK	Ligand-dependent nuclear receptor corepressor-like protein	LCORL
HHLG1g0909	1.9523	0.00085	0.00768512	sp|F7H9X2|TRIM2_CALJA	Tripartite motif-containing protein 2	TRIM2
HHLG1g0910	2.46184	5e-05	0.000773118	sp|Q9C0D6|FHDC1_HUMAN	FH2 domain-containing protein 1	FHDC1
HHLG1g0928	1.88672	0.0051	0.0294474	sp|Q14582|MAD4_HUMAN	Max dimerization protein 4	MXD4
HHLG1g0933	-1.04835	0.0012	0.00997182	sp|Q6N021|TET2_HUMAN	Methylcytosine dioxygenase TET2	TET2
HHLG10g0017	-1.21367	0.00025	0.00296524	sp|Q6P4Q7|CNNM4_HUMAN	Metal transporter CNNM4	CNNM4
HHLG10g0022	1.65182	0.00065	0.00622146	sp|P35617|XNIF_XENLA	Low molecular weight neuronal intermediate filament	XNIF
HHLG10g0027	-1.02897	0.00145	0.0114987	sp|Q8BG87|TET3_MOUSE	Methylcytosine dioxygenase TET3	Tet3
HHLG10g0025	1.19449	0.00045	0.00467622	sp|Q1W674|HXK2_PIG	Hexokinase-2	HK2
HHLG10g0032	1.42293	5e-05	0.000773118	sp|Q9C0C4|SEM4C_HUMAN	Semaphorin-4C	SEMA4C
HHLG10g0047	inf	5e-05	0.000773118	sp|Q91559|5HT7R_XENLA	5-hydroxytryptamine receptor 7	htr7
HHLG10g0056	-0.984647	0.0049	0.0286043	sp|Q8N3T6|T132C_HUMAN	Transmembrane protein 132C	TMEM132C
HHLG10g0067	1.75602	0.00025	0.00296524	sp|O00763|ACACB_HUMAN	Acetyl-CoA carboxylase 2	ACACB
HHLG10g0075	-1.17115	0.00075	0.00694952	sp|Q6PGH4|F222A_MOUSE	Protein FAM222A	Fam222a
HHLG10g0092	1.01472	0.0024	0.0169058	sp|Q9WUM4|COR1C_MOUSE	Coronin-1C	Coro1c
HHLG10g0096	1.31686	0.0006	0.00584101	sp|Q9D7P6|ISCU_MOUSE	Iron-sulfur cluster assembly enzyme ISCU, mitochondrial	Iscu
HHLG10g0104	2.7056	0.00025	0.00296524	sp|A2BGL3|WSCD2_DANRE	WSC domain-containing protein 2	wscd2
HHLG10g0106	1.08405	0.0024	0.0169058	sp|P53670|LIMK2_RAT	LIM domain kinase 2	Limk2
HHLG10g0105	-1.5905	5e-05	0.000773118	sp|Q9VR07|INE_DROME	Sodium- and chloride-dependent GABA transporter ine	ine
HHLG10g0110	1.1961	0.0004	0.00428189	sp|P28652|KCC2B_MOUSE	Calcium/calmodulin-dependent protein kinase type II subunit beta	Camk2b
HHLG10g0107	-1.05533	0.00055	0.00546166	sp|Q7SXB3|P3IP1_DANRE	Phosphoinositide-3-kinase-interacting protein 1	pik3ip1
HHLG10g0118	2.42436	5e-05	0.000773118	sp|Q9W6V6|TEN1_CHICK	Teneurin-1	TENM1
HHLG10g0124	1.28234	0.0065	0.0351265	sp|Q9D738|ASB12_MOUSE	Ankyrin repeat and SOCS box protein 12	Asb12
HHLG10g0134	inf	5e-05	0.000773118	sp|P30731|GPR83_MOUSE	Probable G-protein coupled receptor 83	Gpr83
HHLG10g0150	1.84459	0.0002	0.00247119	sp|Q80YA9|CNKR2_MOUSE	Connector enhancer of kinase suppressor of ras 2	Cnksr2
HHLG10g0149	1.09709	0.00605	0.0333269	sp|Q6UXV4|MIC27_HUMAN	MICOS complex subunit MIC27	APOOL
HHLG10g0153	-1.01312	0.0016	0.0124048	sp|Q6RI45|BRWD3_HUMAN	Bromodomain and WD repeat-containing protein 3	BRWD3
HHLG10g0167	1.58086	5e-05	0.000773118	sp|Q62889|NLGN3_RAT	Neuroligin-3	Nlgn3
HHLG10g0171	1.55023	0.00035	0.00384618	sp|Q9QUJ7|ACSL4_MOUSE	Long-chain-fatty-acid--CoA ligase 4	Acsl4
HHLG10g0178	-0.952888	0.00645	0.0349125	sp|B0R0W9|TBC8B_DANRE	TBC1 domain family member 8B	tbc1d8b
HHLG10g0176	-1.159	0.00245	0.017146	sp|P08983|CXB1_XENLA	Gap junction beta-1 protein	gjb1
HHLG10g0179	-1.83919	5e-05	0.000773118	sp|Q5RF74|RN128_PONAB	E3 ubiquitin-protein ligase RNF128	RNF128
HHLG10g0190	-1.22995	0.00015	0.00195837	sp|Q3YEC7|RABL6_HUMAN	Rab-like protein 6	RABL6
HHLG10g0216	1.99557	0.00795	0.0407527	sp|Q9Y2T3|GUAD_HUMAN	Guanine deaminase	GDA
HHLG10g0212	-1.37273	5e-05	0.000773118	sp|Q9HCF6|TRPM3_HUMAN	Transient receptor potential cation channel subfamily M member 3	TRPM3
HHLG10g0233	2.54726	0.00135	0.0109354	sp|Q96A84|EMID1_HUMAN	EMI domain-containing protein 1	EMID1
HHLG10g0238	-1.47008	0.01035	0.0493603	sp|Q5SSG5|RSLAB_MOUSE	Ras-like protein family member 10B	Rasl10b
HHLG10g0236	-1.57581	5e-05	0.000773118	sp|Q8JZP9|GA2L1_MOUSE	GAS2-like protein 1	Gas2l1
HHLG10g0235	-1.32724	5e-05	0.000773118	sp|Q92804|RBP56_HUMAN	TATA-binding protein-associated factor 2N	TAF15
HHLG10g0257	-1.11327	0.00265	0.0181297	sp|Q9Y619|ORNT1_HUMAN	Mitochondrial ornithine transporter 1	SLC25A15
HHLG10g0263	-0.79938	0.0084	0.0423619	sp|Q13227|GPS2_HUMAN	G protein pathway suppressor 2	GPS2
HHLG10g0275	1.63962	0.00855	0.0428821	sp|A1L1V4|LOL2B_DANRE	Lysyl oxidase homolog 2B	loxl2b
HHLG10g0274	1.1372	0.00125	0.0103135	sp|Q8C4U3|SFRP1_MOUSE	Secreted frizzled-related protein 1	Sfrp1
HHLG10g0276	1.1355	0.0091	0.0448949	sp|D3ZBN0|H15_RAT	Histone H1.5	Hist1h1b
HHLG10g0279	3.09767	0.00015	0.00195837	sp|Q6UXZ4|UNC5D_HUMAN	Netrin receptor UNC5D	UNC5D
HHLG10g0280	-1.6146	0.0018	0.0135959	sp|Q9D915|CH004_MOUSE	Uncharacterized protein C8orf4 homolog	CH004
HHLG10g0288	-1.91285	0.0018	0.0135959	sp|O13067|CND2_XENLA	Condensin complex subunit 2	ncaph
HHLG10g0295	3.52097	5e-05	0.000773118	sp|Q8VCT9|TESK2_MOUSE	Dual specificity testis-specific protein kinase 2	Tesk2
HHLG10g0304	1.56222	0.00295	0.0196437	sp|B4F7E8|NIBL1_RAT	Niban-like protein 1	Fam129b
HHLG10g0306	2.09914	0.0023	0.0163965	sp|Q80VW5|WHRN_MOUSE	Whirlin	Dfnb31
HHLG10g0305	3.48828	0.0001	0.00140325	sp|P61765|STXB1_RAT	Syntaxin-binding protein 1	Stxbp1
HHLG10g0297	-1.80729	5e-05	0.000773118	sp|Q29116|TENA_PIG	Tenascin	TNC
HHLG10g0316	1.50576	0.00485	0.0284168	sp|Q9Y5L3|ENTP2_HUMAN	Ectonucleoside triphosphate diphosphohydrolase 2	ENTPD2
HHLG10g0322	-1.85703	0.00265	0.0181297	sp|Q9BZE3|BARH1_HUMAN	BarH-like 1 homeobox protein	BARHL1
HHLG10g0317	-1.25526	5e-05	0.000773118	sp|Q5R1P0|NMDZ1_CANFA	Glutamate receptor ionotropic, NMDA 1	GRIN1
HHLG10g0334	-3.75891	5e-05	0.000773118	sp|Q9UP79|ATS8_HUMAN	A disintegrin and metalloproteinase with thrombospondin motifs 8	ADAMTS8
HHLG10g0335	3.17481	0.00045	0.00467622	sp|Q8TE58|ATS15_HUMAN	A disintegrin and metalloproteinase with thrombospondin motifs 15	ADAMTS15
HHLG10g0344	-1.5046	5e-05	0.000773118	sp|O14523|C2C2L_HUMAN	C2 domain-containing protein 2-like	C2CD2L
HHLG10g0360	-0.941545	0.0028	0.0188948	sp|O43149|ZZEF1_HUMAN	Zinc finger ZZ-type and EF-hand domain-containing protein 1	ZZEF1
HHLG10g0384	-2.03498	5e-05	0.000773118	sp|Q8C8N2|SCAI_MOUSE	Protein SCAI	Scai
HHLG10g0396	-1.10003	0.00935	0.0458511	sp|P62168|NCS1_RAT	Neuronal calcium sensor 1	Ncs1
HHLG10g0401	1.3905	0.00065	0.00622146	sp|Q6NYT3|IER5L_DANRE	Immediate early response gene 5-like protein	ier5l
HHLG10g0410	2.36492	5e-05	0.000773118	sp|P68372|TBB4B_MOUSE	Tubulin beta-4B chain	Tubb4b
HHLG10g0411	1.34136	0.00315	0.0205895	sp|Q9H4G4|GAPR1_HUMAN	Golgi-associated plant pathogenesis-related protein 1	GLIPR2
HHLG10g0416	1.105	0.0006	0.00584101	sp|Q8BTY1|KAT1_MOUSE	Kynurenine--oxoglutarate transaminase 1	Ccbl1
HHLG10g0427	-1.34898	0.00015	0.00195837	sp|Q9D3A8|CAPON_MOUSE	Carboxyl-terminal PDZ ligand of neuronal nitric oxide synthase protein	Nos1ap
HHLG10g0432	3.34937	0.0001	0.00140325	sp|Q0P4P2|FBCD1_XENTR	Fibrinogen C domain-containing protein 1	fibcd1
HHLG10g0433	2.03878	0.0001	0.00140325	sp|Q9Y6N6|LAMC3_HUMAN	Laminin subunit gamma-3	LAMC3
HHLG10g0440	3.12565	0.00075	0.00694952	sp|Q6F2E4|FOXD1_XENTR	Forkhead box protein D1	foxd1
HHLG10g0445	2.50918	0.0058	0.0323271	sp|Q566X6|PTCD2_DANRE	Pentatricopeptide repeat-containing protein 2, mitochondrial	ptcd2
HHLG10g0447	1.33591	0.0071	0.0374443	sp|P32240|PE2R4_MOUSE	Prostaglandin E2 receptor EP4 subtype	Ptger4
HHLG10g0465	-1.28526	0.0001	0.00140325	sp|Q80UV9|TAF1_MOUSE	Transcription initiation factor TFIID subunit 1	Taf1
HHLG10g0490	-2.279	5e-05	0.000773118	sp|Q14627|I13R2_HUMAN	Interleukin-13 receptor subunit alpha-2	IL13RA2
HHLG10g0487	-1.12107	0.0018	0.0135959	sp|Q9CRB6|TPPP3_MOUSE	Tubulin polymerization-promoting protein family member 3	Tppp3
HHLG10g0492	-0.999062	0.00245	0.017146	sp|Q6NV83|SR140_MOUSE	U2 snRNP-associated SURP motif-containing protein	U2surp
HHLG10g0502	2.18881	5e-05	0.000773118	sp|A5PF48|MYO1C_DANRE	Unconventional myosin-Ic	myo1c
HHLG10g0527	2.2964	5e-05	0.000773118	sp|O14939|PLD2_HUMAN	Phospholipase D2	PLD2
HHLG10g0528	inf	5e-05	0.000773118	sp|P02714|ACHG_TORCA	Acetylcholine receptor subunit gamma	CHRNG
HHLG10g0526	2.16339	5e-05	0.000773118	sp|Q8N4C8|MINK1_HUMAN	Misshapen-like kinase 1	MINK1
HHLG10g0532	2.25292	0.00025	0.00296524	sp|Q96PD7|DGAT2_HUMAN	Diacylglycerol O-acyltransferase 2	DGAT2
HHLG10g0556	-2.55437	5e-05	0.000773118	sp|Q8VHY0|CSPG4_MOUSE	Chondroitin sulfate proteoglycan 4	Cspg4
HHLG10g0557	-1.88758	5e-05	0.000773118	sp|Q91ZR2|SNX18_MOUSE	Sorting nexin-18	Snx18
HHLG10g0562	inf	5e-05	0.000773118	sp|P53405|ISL1_DANRE	Insulin gene enhancer protein isl-1	isl1
HHLG10g0576	1.23834	0.00035	0.00384618	sp|Q5BIP8|DNJB5_BOVIN	DnaJ homolog subfamily B member 5	DNAJB5
HHLG10g0591	1.52313	0.00285	0.0191212	sp|O35433|TRPV1_RAT	Transient receptor potential cation channel subfamily V member 1	Trpv1
HHLG10g0602	-1.52041	0.00945	0.0462589	sp|Q9R0D8|WDR54_MOUSE	WD repeat-containing protein 54	Wdr54
HHLG10g0603	2.24252	5e-05	0.000773118	sp|Q9BYZ6|RHBT2_HUMAN	Rho-related BTB domain-containing protein 2	RHOBTB2
HHLG10g0611	1.66061	5e-05	0.000773118	sp|P98082|DAB2_HUMAN	Disabled homolog 2	DAB2
HHLG10g0616	-1.2118	0.00015	0.00195837	sp|P53355|DAPK1_HUMAN	Death-associated protein kinase 1	DAPK1
HHLG10g0624	-1.06338	0.00225	0.0161352	sp|P51531|SMCA2_HUMAN	Probable global transcription activator SNF2L2	SMARCA2
HHLG10g0632	-2.6236	5e-05	0.000773118	sp|Q9Z2I6|SV2C_RAT	Synaptic vesicle glycoprotein 2C	Sv2c
HHLG10g0633	1.375	0.00755	0.0391946	sp|P46940|IQGA1_HUMAN	Ras GTPase-activating-like protein IQGAP1	IQGAP1
HHLG10g0641	1.02915	0.0077	0.0398159	sp|O43854|EDIL3_HUMAN	EGF-like repeat and discoidin I-like domain-containing protein 3	EDIL3
HHLG10g0649	2.75716	5e-05	0.000773118	sp|Q5R444|MEF2C_PONAB	Myocyte-specific enhancer factor 2C	MEF2C
HHLG10g0643	-1.26073	0.00015	0.00195837	sp|P20936|RASA1_HUMAN	Ras GTPase-activating protein 1	RASA1
HHLG10g0655	1.61701	0.00015	0.00195837	sp|Q6JAN0|GPR98_DANRE	G-protein coupled receptor 98	gpr98
HHLG10g0656	-1.87235	5e-05	0.000773118	sp|Q6TXF1|ARRD3_RAT	Arrestin domain-containing protein 3	Arrdc3
HHLG10g0664	-1.56068	5e-05	0.000773118	sp|Q6DN14|MCTP1_HUMAN	Multiple C2 and transmembrane domain-containing protein 1	MCTP1
HHLG10g0658	1.13133	0.0024	0.0169058	sp|Q06725|N2F1A_DANRE	Nuclear receptor subfamily 2 group F member 1-A	nr2f1a
HHLG10g0681	3.55873	5e-05	0.000773118	sp|A2CEA7|RGRF2_DANRE	Ras-specific guanine nucleotide-releasing factor 2	rasgrf2
HHLG10g0683	inf	5e-05	0.000773118	sp|Q6DGH9|OTBP_DANRE	Homeobox protein orthopedia B	otpb
HHLG10g0685	2.38197	5e-05	0.000773118	sp|Q2KJ56|HOME1_BOVIN	Homer protein homolog 1	HOMER1
HHLG10g0684	1.87951	0.0019	0.014174	sp|Q6P0C6|LHPL2_DANRE	Lipoma HMGIC fusion partner-like 2 protein	lhfpl2
HHLG10g0689	-4.16391	0.00115	0.00966	sp|Q8JGW0|TSP4B_DANRE	Thrombospondin-4-B	thbs4b
HHLG10g0693	1.05394	0.0016	0.0124048	sp|Q9UIQ6|LCAP_HUMAN	Leucyl-cystinyl aminopeptidase	LNPEP
HHLG10g0696	1.15445	0.00555	0.0313152	sp|Q6NW40|RGMB_HUMAN	RGM domain family member B	RGMB
HHLG10g0700	-0.974374	0.00445	0.0267	sp|A3KPW7|PTAR1_DANRE	Protein prenyltransferase alpha subunit repeat-containing protein 1	ptar1
HHLG10g0702	-1.05835	0.0023	0.0163965	sp|Q15884|F1892_HUMAN	Protein FAM189A2	FAM189A2
HHLG10g0729	1.23527	0.0004	0.00428189	sp|A2RUV0|NOTC1_XENTR	Neurogenic locus notch homolog protein 1	notch1
HHLG10g0731	-2.22485	0.0002	0.00247119	sp|Q5R3F8|PPR29_HUMAN	Protein phosphatase 1 regulatory subunit 29	ELFN2
HHLG10g0758	2.09988	0.0028	0.0188948	sp|Q9DCM7|NACC2_MOUSE	Nucleus accumbens-associated protein 2	Nacc2
HHLG10g0762	3.08625	0.0039	0.0242479	sp|Q920P5|KAD5_MOUSE	Adenylate kinase isoenzyme 5	Ak5
HHLG10g0759	1.321	0.00025	0.00296524	sp|Q3TMX7|QSOX2_MOUSE	Sulfhydryl oxidase 2	Qsox2
HHLG10g0766	0.863689	0.0069	0.03671	sp|Q05193|DYN1_HUMAN	Dynamin-1	DNM1
HHLG10g0749	-1.44751	5e-05	0.000773118	sp|Q62609|NOE1_RAT	Noelin	Olfm1
HHLG10g0781	1.30726	0.00035	0.00384618	sp|Q5M775|CYTSB_HUMAN	Cytospin-B	SPECC1
HHLG10g0790	inf	5e-05	0.000773118	sp|A9UL59|TM211_XENTR	Transmembrane protein 211	tmem211
HHLG10g0785	1.76341	5e-05	0.000773118	sp|A6QNS3|ABR_BOVIN	Active breakpoint cluster region-related protein	ABR
HHLG10g0799	-0.931447	0.00575	0.0321851	sp|Q9BUJ2|HNRL1_HUMAN	Heterogeneous nuclear ribonucleoprotein U-like protein 1	HNRNPUL1
HHLG10g0818	1.63848	0.00255	0.0176657	sp|Q6IEE7|T132E_HUMAN	Transmembrane protein 132E	TMEM132E
HHLG10g0820	-1.4464	0.0002	0.00247119	sp|Q9UHL9|GT2D1_HUMAN	General transcription factor II-I repeat domain-containing protein 1	GTF2IRD1
HHLG10g0826	-1.21211	0.0005	0.00508555	sp|Q86XT2|VP37D_HUMAN	Vacuolar protein sorting-associated protein 37D	VPS37D
HHLG10g0822	1.37357	0.00015	0.00195837	sp|Q6PFQ7|RASL2_MOUSE	Ras GTPase-activating protein 4	Rasa4
HHLG10g0832	-1.60923	5e-05	0.000773118	sp|Q8R2Y2|MUC18_MOUSE	Cell surface glycoprotein MUC18	Mcam
HHLG10g0843	4.19295	5e-05	0.000773118	sp|P54866|NEUG_SERCA	Neurogranin	NRGN
HHLG10g0848	3.00828	5e-05	0.000773118	sp|Q9H0K1|SIK2_HUMAN	Serine/threonine-protein kinase SIK2	SIK2
HHLG10g0840	1.31267	0.00045	0.00467622	sp|Q7SY29|SPX2_DANRE	Sugar phosphate exchanger 2	slc37a2
HHLG10g0862	-1.45792	5e-05	0.000773118	sp|Q58DH2|PISD_BOVIN	Phosphatidylserine decarboxylase proenzyme	PISD
HHLG10g0873	-1.16636	0.00095	0.00834684	sp|Q9QZ67|PPM1D_MOUSE	Protein phosphatase 1D	Ppm1d
HHLG10g0887	1.28049	0.00045	0.00467622	sp|Q91987|NTRK2_CHICK	BDNF/NT-3 growth factors receptor	NTRK2
HHLG10g0888	-0.982065	0.00205	0.0150403	sp|Q5ZIQ3|HNRPK_CHICK	Heterogeneous nuclear ribonucleoprotein K	HNRNPK
HHLG10g0902	-1.22355	0.0004	0.00428189	sp|Q5R789|ZCHC8_PONAB	Zinc finger CCHC domain-containing protein 8	ZCCHC8
HHLG10g0919	-1.43851	5e-05	0.000773118	sp|Q4R5J4|TAGL3_MACFA	Transgelin-3	TAGLN3
HHLG10g0928	2.9604	0.001	0.00866762	sp|Q9PTM4|KCAB3_XENLA	Voltage-gated potassium channel subunit beta-3	kcnab3
HHLG10g0934	1.33555	0.00015	0.00195837	sp|P31016|DLG4_RAT	Disks large homolog 4	Dlg4
HHLG10g0942	-1.60508	5e-05	0.000773118	sp|P16157|ANK1_HUMAN	Ankyrin-1	ANK1
HHLG10g0964	-0.932565	0.00475	0.0279939	sp|Q5ZKA5|MTDC_CHICK	Bifunctional methylenetetrahydrofolate dehydrogenase/cyclohydrolase, mitochondrial	MTHFD2
HHLG10g0976	1.37034	0.00515	0.029668	sp|P35054|TGBR3_PIG	Transforming growth factor beta receptor type 3	TGFBR3
HHLG10g0984	-1.47675	0.00015	0.00195837	sp|Q6P0E8|PPAC3_DANRE	Probable lipid phosphate phosphatase PPAPDC3	ppapdc3
HHLG10g0971	-0.903065	0.00525	0.0300948	sp|Q96MU7|YTDC1_HUMAN	YTH domain-containing protein 1	YTHDC1
HHLG10g1002	-1.74458	0.0004	0.00428189	sp|Q07864|DPOE1_HUMAN	DNA polymerase epsilon catalytic subunit A	POLE
HHLG10g1006	1.50974	0.0001	0.00140325	sp|Q96NN9|AIFM3_HUMAN	Apoptosis-inducing factor 3	AIFM3
HHLG10g1010	-1.55498	0.0004	0.00428189	sp|Q9D0F6|RFC5_MOUSE	Replication factor C subunit 5	Rfc5
HHLG10g1014	inf	5e-05	0.000773118	sp|O55125|NIPS1_MOUSE	Protein NipSnap homolog 1	Nipsnap1
HHLG10g1012	4.10496	5e-05	0.000773118	sp|P29475|NOS1_HUMAN	Nitric oxide synthase, brain	NOS1
HHLG10g1022	-0.92942	0.0054	0.0307446	sp|Q5R5S1|FBX21_PONAB	F-box only protein 21	FBXO21
HHLG10g1037	inf	5e-05	0.000773118	sp|P46694|IEX1_MOUSE	Radiation-inducible immediate-early gene IEX-1	Ier3
HHLG10g1038	1.62565	0.00545	0.0309069	sp|Q62371|DDR2_MOUSE	Discoidin domain-containing receptor 2	Ddr2
HHLG10g1040	1.52187	0.0031	0.0203376	sp|Q9UQQ2|SH2B3_HUMAN	SH2B adapter protein 3	SH2B3
HHLG10g1053	-1.81433	0.00025	0.00296524	sp|Q00361|ATP5I_BOVIN	ATP synthase subunit e, mitochondrial	ATP5I
HHLG10g1082	0.973878	0.003	0.0198715	sp|Q99KE1|MAOM_MOUSE	NAD-dependent malic enzyme, mitochondrial	Me2
HHLG10g1078	-1.61256	0.00075	0.00694952	sp|O08747|UNC5C_MOUSE	Netrin receptor UNC5C	Unc5c
HHLG10g1092	-0.945074	0.00395	0.0244782	sp|A6NMK8|F196B_HUMAN	Protein FAM196B	FAM196B
HHLG10g1099	1.07564	0.0076	0.0393729	sp|Q9H7P6|MB12B_HUMAN	Multivesicular body subunit 12B	MVB12B
HHLG10g1098	2.7433	0.00055	0.00546166	sp|P40426|PBX3_HUMAN	Pre-B-cell leukemia transcription factor 3	PBX3
HHLG10g1107	1.15964	0.0012	0.00997182	sp|Q01584|LIPO_RHIMB	Lipocalin	LIPO
HHLG10g1108	-0.85875	0.0084	0.0423619	sp|Q01611|ZFY1_XENLA	Zinc finger Y-chromosomal protein 1	zfy1
HHLG10g1124	-1.05894	0.001	0.00866762	sp|Q80WV7|SRRM3_MOUSE	Serine/arginine repetitive matrix protein 3	Srrm3
HHLG10g1126	0.80356	0.0094	0.0460739	sp|Q6NRY9|143GB_XENLA	14-3-3 protein gamma-B	ywhag-b
HHLG10g1135	-0.962272	0.00965	0.0469412	sp|P48284|CAH4_RAT	Carbonic anhydrase 4	Ca4
HHLG10g1149	1.79034	5e-05	0.000773118	sp|O14578|CTRO_HUMAN	Citron Rho-interacting kinase	CIT
HHLG10g1150	1.97735	5e-05	0.000773118	sp|O14578|CTRO_HUMAN	Citron Rho-interacting kinase	CIT
HHLG10g1175	-1.47004	0.0037	0.023336	sp|P05552|ADF1_DROME	Transcription factor Adf-1	Adf1
HHLG10g1183	2.13738	5e-05	0.000773118	sp|P54864|JUN_SERCA	Transcription factor AP-1	JUN
HHLG11g0016	1.90523	5e-05	0.000773118	sp|Q8SQG7|HYAL2_SHEEP	Hyaluronidase-2	HYAL2
HHLG11g0015	-1.96773	5e-05	0.000773118	sp|Q12794|HYAL1_HUMAN	Hyaluronidase-1	HYAL1
HHLG11g0021	1.1669	0.00825	0.0418571	sp|Q4V920|PACN1_DANRE	Protein kinase C and casein kinase substrate in neurons protein 1	pacsin1b
HHLG11g0041	-0.935413	0.00565	0.0317607	sp|D2H788|RN182_AILME	E3 ubiquitin-protein ligase RNF182	RNF182
HHLG11g0042	-2.52088	5e-05	0.000773118	sp|Q504F3|R9BP_DANRE	Regulator of G-protein signaling 9-binding protein	rgs9bp
HHLG11g0043	-1.53004	0.00695	0.0368916	sp|P56616|UBE2C_XENLA	Ubiquitin-conjugating enzyme E2 C	ube2c
HHLG11g0040	1.41674	0.0013	0.0106187	sp|Q60591|NFAC2_MOUSE	Nuclear factor of activated T-cells, cytoplasmic 2	Nfatc2
HHLG11g0045	-1.14371	0.00425	0.0258388	sp|P59114|PCIF1_MOUSE	Phosphorylated CTD-interacting factor 1	Pcif1
HHLG11g0046	1.69631	0.00035	0.00384618	sp|P55058|PLTP_HUMAN	Phospholipid transfer protein	PLTP
HHLG11g0044	-1.11762	0.00215	0.0155548	sp|Q9H147|TDIF1_HUMAN	Deoxynucleotidyltransferase terminal-interacting protein 1	DNTTIP1
HHLG11g0052	-1.99635	0.0001	0.00140325	sp|O08575|EYA2_MOUSE	Eyes absent homolog 2	Eya2
HHLG11g0048	-1.09287	0.0014	0.0112082	sp|Q9HCD5|NCOA5_HUMAN	Nuclear receptor coactivator 5	NCOA5
HHLG11g0055	2.52282	5e-05	0.000773118	sp|Q9WTP5|CAD22_MOUSE	Cadherin-22	Cdh22
HHLG11g0056	1.14774	0.0063	0.0343407	sp|Q8R151|ZNFX1_MOUSE	NFX1-type zinc finger-containing protein 1	Znfx1
HHLG11g0006	-1.47987	0.0001	0.00140325	sp|A4IGK4|RBM5_XENTR	RNA-binding protein 5	rbm5
HHLG11g0059	1.04052	0.0037	0.023336	sp|Q5R467|NECA1_PONAB	N-terminal EF-hand calcium-binding protein 1	NECAB1
HHLG11g0062	4.37053	0.0008	0.00732739	sp|Q76IQ7|TOX2_RAT	TOX high mobility group box family member 2	Tox2
HHLG11g0061	1.93977	0.00105	0.00898495	sp|Q28626|SNTA1_RABIT	Alpha-1-syntrophin	SNTA1
HHLG11g0065	1.0768	0.00145	0.0114987	sp|Q32LJ2|ARFRP_BOVIN	ADP-ribosylation factor-related protein 1	ARFRP1
HHLG11g0060	-2.33818	5e-05	0.000773118	sp|O70374|MTG8R_MOUSE	Protein CBFA2T2	Cbfa2t2
HHLG11g0088	-2.32599	0.0025	0.0174192	sp|Q91819|AURAB_XENLA	Aurora kinase A-B	aurka-b
HHLG11g0086	1.04523	0.0045	0.0269251	sp|Q5TG30|RHG40_HUMAN	Rho GTPase-activating protein 40	ARHGAP40
HHLG11g0087	2.74795	5e-05	0.000773118	sp|Q6DIV6|VIAAT_XENTR	Vesicular inhibitory amino acid transporter	slc32a1
HHLG11g0091	-2.06587	5e-05	0.000773118	sp|P83038|HDAC4_CHICK	Histone deacetylase 4	HDAC4
HHLG11g0092	-0.893176	0.0044	0.0264895	sp|O15550|KDM6A_HUMAN	Lysine-specific demethylase 6A	KDM6A
HHLG11g0104	1.34891	0.00015	0.00195837	sp|Q4R4H5|T22D1_MACFA	TSC22 domain family protein 1	TSC22D1
HHLG11g0120	1.30232	0.00015	0.00195837	sp|Q9Y5R2|MMP24_HUMAN	Matrix metalloproteinase-24	MMP24
HHLG11g0128	-1.49221	5e-05	0.000773118	sp|Q9H426|RIMS4_HUMAN	Regulating synaptic membrane exocytosis protein 4	RIMS4
HHLG11g0139	2.2446	5e-05	0.000773118	sp|Q99M80|PTPRT_MOUSE	Receptor-type tyrosine-protein phosphatase T	Ptprt
HHLG11g0141	-1.35216	5e-05	0.000773118	sp|Q9Y236|OSGI2_HUMAN	Oxidative stress-induced growth inhibitor 2	OSGIN2
HHLG11g0156	1.51441	0.0083	0.0420261	sp|Q9R1T3|CATZ_RAT	Cathepsin Z	Ctsz
HHLG11g0162	-1.16317	0.00065	0.00622146	sp|Q8K2V1|PP4R1_MOUSE	Serine/threonine-protein phosphatase 4 regulatory subunit 1	Ppp4r1
HHLG11g0167	-1.21253	0.0088	0.0437724	sp|P16389|KCNA2_HUMAN	Potassium voltage-gated channel subfamily A member 2	KCNA2
HHLG11g0168	-1.92471	5e-05	0.000773118	sp|P16390|KCNA3_MOUSE	Potassium voltage-gated channel subfamily A member 3	Kcna3
HHLG11g0174	1.39877	0.0032	0.0208397	sp|Q15431|SYCP1_HUMAN	Synaptonemal complex protein 1	SYCP1
HHLG11g0170	-1.38791	5e-05	0.000773118	sp|Q9H936|GHC1_HUMAN	Mitochondrial glutamate carrier 1	SLC25A22
HHLG11g0185	0.995446	0.00175	0.0132981	sp|P17809|GTR1_MOUSE	Solute carrier family 2, facilitated glucose transporter member 1	Slc2a1
HHLG11g0198	2.84957	0.00035	0.00384618	sp|Q3U132|TESP1_MOUSE	Protein TESPA1	Tespa1
HHLG11g0193	3.02988	5e-05	0.000773118	sp|Q14833|GRM4_HUMAN	Metabotropic glutamate receptor 4	GRM4
HHLG11g0201	2.8392	0.0001	0.00140325	sp|Q14721|KCNB1_HUMAN	Potassium voltage-gated channel subfamily B member 1	KCNB1
HHLG11g0202	0.942811	0.0031	0.0203376	sp|O95793|STAU1_HUMAN	Double-stranded RNA-binding protein Staufen homolog 1	STAU1
HHLG11g0204	-1.18098	0.00135	0.0109354	sp|Q63450|KCC1A_RAT	Calcium/calmodulin-dependent protein kinase type 1	Camk1
HHLG11g0203	-1.13103	0.00065	0.00622146	sp|Q86U86|PB1_HUMAN	Protein polybromo-1	PBRM1
HHLG11g0211	-1.53401	0.0001	0.00140325	sp|Q8CFX1|G6PE_MOUSE	GDH/6PGL endoplasmic bifunctional protein	H6pd
HHLG11g0215	2.18158	0.00045	0.00467622	sp|Q69Z26|CNTN4_MOUSE	Contactin-4	Cntn4
HHLG11g0212	-1.67041	0.001	0.00866762	sp|Q1KL86|EPHA2_MACFA	Ephrin type-A receptor 2	EPHA2
HHLG11g0218	1.45507	0.00365	0.0231317	sp|Q9UPQ7|PZRN3_HUMAN	E3 ubiquitin-protein ligase PDZRN3	PDZRN3
HHLG11g0226	1.62339	0.00415	0.0253739	sp|Q2LE08|FXP1B_DANRE	Forkhead box protein P1-B	foxp1b
HHLG11g0219	-1.62927	0.00175	0.0132981	sp|A1L1M4|P4R2B_DANRE	Serine/threonine-protein phosphatase 4 regulatory subunit 2-B	ppp4r2b
HHLG11g0209	-1.56559	5e-05	0.000773118	sp|Q28F51|TADBP_XENTR	TAR DNA-binding protein 43	tardbp
HHLG11g0239	-1.4895	5e-05	0.000773118	sp|Q92611|EDEM1_HUMAN	ER degradation-enhancing alpha-mannosidase-like protein 1	EDEM1
HHLG11g0241	1.60287	0.0031	0.0203376	sp|Q13275|SEM3F_HUMAN	Semaphorin-3F	SEMA3F
HHLG11g0234	-1.93166	5e-05	0.000773118	sp|A0N0X6|LRRN1_BOVIN	Leucine-rich repeat neuronal protein 1	LRRN1
HHLG11g0250	-2.0857	5e-05	0.000773118	sp|Q9QYS2|GRM3_MOUSE	Metabotropic glutamate receptor 3	Grm3
HHLG11g0265	2.93075	5e-05	0.000773118	sp|P31646|S6A13_RAT	Sodium- and chloride-dependent GABA transporter 2	Slc6a13
HHLG11g0286	-0.888051	0.00935	0.0458511	sp|Q9NXG6|P4HTM_HUMAN	Transmembrane prolyl 4-hydroxylase	P4HTM
HHLG11g0296	2.68272	0.0006	0.00584101	sp|Q8WU20|FRS2_HUMAN	Fibroblast growth factor receptor substrate 2	FRS2
HHLG11g0292	-0.902534	0.0053	0.0303124	sp|Q80TZ9|RERE_MOUSE	Arginine-glutamic acid dipeptide repeats protein	Rere
HHLG11g0303	2.68765	5e-05	0.000773118	sp|Q5PU49|KPCD_CANFA	Protein kinase C delta type	PRKCD
HHLG11g0293	1.35799	5e-05	0.000773118	sp|Q9PVK2|ENOA_ALLMI	Alpha-enolase	ENOA
HHLG11g0305	1.09157	0.00145	0.0114987	sp|Q68EH9|CRBN_DANRE	Protein cereblon	crbn
HHLG11g0320	0.991131	0.0023	0.0163965	sp|Q16877|F264_HUMAN	6-phosphofructo-2-kinase/fructose-2,6-bisphosphatase 4	PFKFB4
HHLG11g0332	-0.982302	0.00255	0.0176657	sp|Q5R9C9|ATF7_PONAB	Cyclic AMP-dependent transcription factor ATF-7	ATF7
HHLG11g0331	-1.0219	0.0034	0.0218919	sp|Q71RC2|LARP4_HUMAN	La-related protein 4	LARP4
HHLG11g0343	-1.24035	0.0007	0.00659757	sp|Q00973|B4GN1_HUMAN	Beta-1,4 N-acetylgalactosaminyltransferase 1	B4GALNT1
HHLG11g0333	-0.960443	0.0026	0.0179094	sp|Q6NVJ5|DI2BA_DANRE	Disco-interacting protein 2 homolog B-A	dip2ba
HHLG11g0356	1.36675	0.00645	0.0349125	sp|Q8TDR2|STK35_HUMAN	Serine/threonine-protein kinase 35	STK35
HHLG11g0360	2.68363	5e-05	0.000773118	sp|P19019|GBRB3_CHICK	Gamma-aminobutyric acid receptor subunit beta-3	GABRB3
HHLG11g0361	2.58073	5e-05	0.000773118	sp|P31644|GBRA5_HUMAN	Gamma-aminobutyric acid receptor subunit alpha-5	GABRA5
HHLG11g0359	1.42517	0.0043	0.0260484	sp|O54827|AT10A_MOUSE	Probable phospholipid-transporting ATPase VA	Atp10a
HHLG11g0363	3.20352	0.00215	0.0155548	sp|Q62052|P_MOUSE	P protein	Oca2
HHLG11g0377	#NAME?	0.0083	0.0420261	sp|P05154|IPSP_HUMAN	Plasma serine protease inhibitor	SERPINA5
HHLG11g0372	-1.39795	5e-05	0.000773118	sp|Q7ZVP1|JADE3_DANRE	Protein Jade-3	jade3
HHLG11g0379	-1.71744	5e-05	0.000773118	sp|Q5ZLX5|ZRAB2_CHICK	Zinc finger Ran-binding domain-containing protein 2	ZRANB2
HHLG11g0393	1.75256	0.0003	0.00340707	sp|Q6DGI0|RGS8_DANRE	Regulator of G-protein signaling 8	rgs8
HHLG11g0396	2.63605	5e-05	0.000773118	sp|Q9D3A8|CAPON_MOUSE	Carboxyl-terminal PDZ ligand of neuronal nitric oxide synthase protein	Nos1ap
HHLG11g0406	-0.898661	0.01015	0.0486601	sp|Q98931|LRP8_CHICK	Low-density lipoprotein receptor-related protein 8	LRP8
HHLG11g0417	-1.0269	0.0046	0.02735	sp|P49321|NASP_HUMAN	Nuclear autoantigenic sperm protein	NASP
HHLG11g0441	1.01945	0.00605	0.0333269	sp|Q5VU97|CAHD1_HUMAN	VWFA and cache domain-containing protein 1	CACHD1
HHLG11g0446	1.70134	0.00025	0.00296524	sp|P48357|LEPR_HUMAN	Leptin receptor	LEPR
HHLG11g0464	-1.06085	0.00095	0.00834684	sp|Q6NV32|PTMAA_DANRE	Prothymosin alpha-A	ptmaa
HHLG11g0476	1.66993	0.00345	0.0221478	sp|Q9Y5B8|NDK7_HUMAN	Nucleoside diphosphate kinase 7	NME7
HHLG11g0474	-0.894923	0.00585	0.0325158	sp|Q0V9T8|BIVM_XENTR	Basic immunoglobulin-like variable motif-containing protein	bivm
HHLG11g0477	1.08269	0.00075	0.00694952	sp|Q9I9C3|AT233_ANGAN	Sodium/potassium-transporting ATPase subunit beta-233	atnb233
HHLG11g0463	-1.59817	5e-05	0.000773118	sp|Q5PYH5|DLG1L_DANRE	Discs large homolog 1-like protein	dlg1l
HHLG11g0492	1.26778	0.0014	0.0112082	sp|Q575S8|CYGB2_DANRE	Cytoglobin-2	cygb2
HHLG11g0497	inf	5e-05	0.000773118	sp|P79774|SNAT_CHICK	Serotonin N-acetyltransferase	AANAT
HHLG11g0498	1.72736	0.0006	0.00584101	sp|A0JPA1|RHDF2_XENTR	Inactive rhomboid protein 2	rhbdf2
HHLG11g0511	1.51707	0.0012	0.00997182	sp|Q5ZM39|BCL6_CHICK	B-cell lymphoma 6 protein homolog	BCL6
HHLG11g0520	0.896582	0.0103	0.0491684	sp|P61294|RAB6B_MOUSE	Ras-related protein Rab-6B	Rab6b
HHLG11g0525	3.1273	0.00695	0.0368916	sp|Q0D2K2|KLH30_HUMAN	Kelch-like protein 30	KLHL30
HHLG11g0534	2.6422	0.00015	0.00195837	sp|Q91VS8|FARP2_MOUSE	FERM, RhoGEF and pleckstrin domain-containing protein 2	Farp2
HHLG11g0540	2.77875	5e-05	0.000773118	sp|P61969|LMO4_MOUSE	LIM domain transcription factor LMO4	Lmo4
HHLG11g0549	-1.56645	0.00385	0.0240063	sp|O88393|TGBR3_MOUSE	Transforming growth factor beta receptor type 3	Tgfbr3
HHLG11g0548	-1.40585	5e-05	0.000773118	sp|Q9H582|ZN644_HUMAN	Zinc finger protein 644	ZNF644
HHLG11g0550	-1.29676	5e-05	0.000773118	sp|F1QW93|BRDT_DANRE	Bromodomain testis-specific protein	brdt
HHLG11g0554	-1.29958	0.00525	0.0300948	sp|O93510|GELS_CHICK	Gelsolin	GSN
HHLG11g0564	1.23013	0.00165	0.0126915	sp|Q5ZIB8|PIRK5_CHICK	Phosphoinositide 3-kinase regulatory subunit 5	PIK3R5
HHLG11g0568	-1.62317	0.0003	0.00340707	sp|Q70EL4|UBP43_HUMAN	Ubiquitin carboxyl-terminal hydrolase 43	USP43
HHLG11g0580	1.85903	0.0051	0.0294474	sp|Q4R8V8|CCD37_MACFA	Coiled-coil domain-containing protein 37	CCDC37
HHLG11g0579	0.885175	0.0083	0.0420261	sp|Q63ZT8|AL1L1_XENTR	Cytosolic 10-formyltetrahydrofolate dehydrogenase	aldh1l1
HHLG11g0578	-1.01106	0.0037	0.023336	sp|Q501J6|DDX17_MOUSE	Probable ATP-dependent RNA helicase DDX17	Ddx17
HHLG11g0583	0.983061	0.0026	0.0179094	sp|O43157|PLXB1_HUMAN	Plexin-B1	PLXNB1
HHLG11g0586	1.37526	0.0045	0.0269251	sp|Q17R16|LHPL4_BOVIN	Lipoma HMGIC fusion partner-like 4 protein	LHFPL4
HHLG11g0590	1.34604	5e-05	0.000773118	sp|Q3UMT1|PP12C_MOUSE	Protein phosphatase 1 regulatory subunit 12C	Ppp1r12c
HHLG11g0610	-0.940967	0.0034	0.0218919	sp|Q8BXK8|AGAP1_MOUSE	Arf-GAP with GTPase, ANK repeat and PH domain-containing protein 1	Agap1
HHLG11g0617	1.4268	0.00235	0.0166351	sp|Q04205|TENS_CHICK	Tensin	TNS
HHLG11g0626	1.82831	0.00755	0.0391946	sp|P05696|KPCA_RAT	Protein kinase C alpha type	Prkca
HHLG11g0618	3.92749	0.00375	0.0235578	sp|Q07079|IBP5_MOUSE	Insulin-like growth factor-binding protein 5	Igfbp5
HHLG11g0629	-1.30916	0.00265	0.0181297	sp|Q9Y625|GPC6_HUMAN	Glypican-6	GPC6
HHLG11g0622	3.64444	5e-05	0.000773118	sp|Q696W0|SPEG_DANRE	Striated muscle preferentially expressed protein kinase	speg
HHLG11g0652	1.26889	0.00195	0.0144648	sp|Q61510|TRI25_MOUSE	E3 ubiquitin/ISG15 ligase TRIM25	Trim25
HHLG11g0645	-1.26369	0.00055	0.00546166	sp|Q7ZXV8|ZN207_XENLA	BUB3-interacting and GLEBS motif-containing protein ZNF207	znf207
HHLG11g0651	3.12284	5e-05	0.000773118	sp|B3DGU2|RFP4B_DANRE	Rab11 family-interacting protein 4B	rab11fip4b
HHLG11g0672	-1.51338	5e-05	0.000773118	sp|Q9CXC9|ETV5_MOUSE	ETS translocation variant 5	Etv5
HHLG11g0666	-1.12974	0.00175	0.0132981	sp|P47971|NPTX1_RAT	Neuronal pentraxin-1	Nptx1
HHLG11g0688	#NAME?	0.00905	0.0447067	sp|Q6PBK8|RPRMB_DANRE	Protein reprimo B	rprmb
HHLG11g0689	3.58678	5e-05	0.000773118	sp|Q90854|KCNJ3_CHICK	G protein-activated inward rectifier potassium channel 1	KCNJ3
HHLG11g0694	-1.33637	5e-05	0.000773118	sp|O75077|ADA23_HUMAN	Disintegrin and metalloproteinase domain-containing protein 23	ADAM23
HHLG11g0707	-1.18687	0.0003	0.00340707	sp|O35607|BMPR2_MOUSE	Bone morphogenetic protein receptor type-2	Bmpr2
HHLG11g0718	-1.32905	5e-05	0.000773118	sp|Q9UIF8|BAZ2B_HUMAN	Bromodomain adjacent to zinc finger domain protein 2B	BAZ2B
HHLG11g0722	-1.84042	0.0002	0.00247119	sp|Q68EK2|CALRL_DANRE	Calcitonin gene-related peptide type 1 receptor	calcrla
HHLG11g0715	-2.11734	5e-05	0.000773118	sp|Q99569|PKP4_HUMAN	Plakophilin-4	PKP4
HHLG11g0727	-0.857961	0.0069	0.03671	sp|O95613|PCNT_HUMAN	Pericentrin	PCNT
HHLG11g0743	-0.955151	0.00305	0.0201144	sp|Q5R9A7|GP155_PONAB	Integral membrane protein GPR155	GPR155
HHLG11g0763	2.29278	0.00415	0.0253739	sp|Q9PUK8|FZD7A_XENLA	Frizzled-7-A	fzd7-a
HHLG11g0762	-2.10803	5e-05	0.000773118	sp|Q1RLU9|CDK15_DANRE	Cyclin-dependent kinase 15	cdk15
HHLG11g0771	-0.987613	0.005	0.0290365	sp|Q9Y2U5|M3K2_HUMAN	Mitogen-activated protein kinase kinase kinase 2	MAP3K2
HHLG11g0773	1.24106	0.0062	0.0339119	sp|O60229|KALRN_HUMAN	Kalirin	KALRN
HHLG11g0784	1.71248	0.00415	0.0253739	sp|Q9QYM9|TEFF2_MOUSE	Tomoregulin-2	Tmeff2
HHLG11g0761	-1.81918	5e-05	0.000773118	sp|Q96Q42|ALS2_HUMAN	Alsin	ALS2
HHLG11g0794	1.42816	0.0004	0.00428189	sp|Q5VWQ8|DAB2P_HUMAN	Disabled homolog 2-interacting protein	DAB2IP
HHLG11g0797	-1.14472	0.0002	0.00247119	sp|Q6NXA4|ILF3_DANRE	Interleukin enhancer-binding factor 3 homolog	ilf3
HHLG11g0810	-1.05448	0.00265	0.0181297	sp|Q32ZL2|LPPR5_HUMAN	Lipid phosphate phosphatase-related protein type 5	LPPR5
HHLG11g0812	1.61193	5e-05	0.000773118	sp|P0CAT2|S238B_DANRE	Solute carrier family 25 member 38-B	slc25a38b
HHLG11g0809	1.64182	0.0026	0.0179094	sp|A6NDB9|PALM3_HUMAN	Paralemmin-3	PALM3
HHLG11g0801	-0.793645	0.0104	0.0495674	sp|B5X3W7|CTL2_SALSA	Choline transporter-like protein 2	slc44a2
HHLG11g0819	1.0779	0.0007	0.00659757	sp|P61207|ARF3_TAKRU	ADP-ribosylation factor 3	arf3
HHLG11g0825	1.67849	5e-05	0.000773118	sp|Q7T019|DZIP1_DANRE	Zinc finger protein Dzip1	dzip1
HHLG11g0866	3.59739	5e-05	0.000773118	sp|P14748|DCE1_FELCA	Glutamate decarboxylase 1	GAD1
HHLG11g0876	-1.34519	0.0055	0.0311086	sp|O08914|FAAH1_MOUSE	Fatty-acid amide hydrolase 1	Faah
HHLG11g0883	-1.15716	0.00025	0.00296524	sp|O75164|KDM4A_HUMAN	Lysine-specific demethylase 4A	KDM4A
HHLG11g0894	0.877005	0.0082	0.0416454	sp|Q01841|TGM2_CHICK	Protein-glutamine gamma-glutamyltransferase 2	TGL2
HHLG11g0907	2.61646	5e-05	0.000773118	sp|Q71RJ2|CCG2_RAT	Voltage-dependent calcium channel gamma-2 subunit	Cacng2
HHLG11g0902	0.918922	0.0068	0.0363445	sp|Q9UIW2|PLXA1_HUMAN	Plexin-A1	PLXNA1
HHLG11g0884	-2.55931	5e-05	0.000773118	sp|A4IFW2|PTPRF_DANRE	Receptor-type tyrosine-protein phosphatase F	ptprf
HHLG11g0937	-1.05834	0.00115	0.00966	sp|E1BZ85|MARF1_CHICK	Meiosis arrest female protein 1 homolog	MARF1
HHLG11g0947	4.554	0.0019	0.014174	sp|Q9P0X4|CAC1I_HUMAN	Voltage-dependent T-type calcium channel subunit alpha-1I	CACNA1I
HHLG11g0946	2.77138	0.0005	0.00508555	sp|O75689|ADAP1_HUMAN	Arf-GAP with dual PH domain-containing protein 1	ADAP1
HHLG11g0950	2.31768	0.0028	0.0188948	sp|Q76MY7|CYH2_CHLAE	Cytohesin-2	CYTH2
HHLG11g0938	-1.40641	5e-05	0.000773118	sp|Q5FVJ5|CP045_RAT	Uncharacterized protein C16orf45 homolog	CP045
HHLG12g0007	1.05028	0.00165	0.0126915	sp|P51532|SMCA4_HUMAN	Transcription activator BRG1	SMARCA4
HHLG12g0016	-0.944832	0.0056	0.0315443	sp|Q8ND71|GIMA8_HUMAN	GTPase IMAP family member 8	GIMAP8
HHLG12g0032	1.41013	0.00555	0.0313152	sp|Q9D0P8|IFT27_MOUSE	Intraflagellar transport protein 27 homolog	Ift27
HHLG12g0033	1.97374	0.00015	0.00195837	sp|Q71RJ2|CCG2_RAT	Voltage-dependent calcium channel gamma-2 subunit	Cacng2
HHLG12g0037	1.67873	0.0079	0.0405721	sp|Q9UIA0|CYH4_HUMAN	Cytohesin-4	CYTH4
HHLG12g0059	1.95913	5e-05	0.000773118	sp|Q9UIW2|PLXA1_HUMAN	Plexin-A1	PLXNA1
HHLG12g0063	-1.25644	0.00155	0.012073	sp|Q92539|LPIN2_HUMAN	Phosphatidate phosphatase LPIN2	LPIN2
HHLG12g0068	1.83297	5e-05	0.000773118	sp|Q01841|TGM2_CHICK	Protein-glutamine gamma-glutamyltransferase 2	TGL2
HHLG12g0080	1.08952	0.00965	0.0469412	sp|Q7T3H9|HYI_DANRE	Putative hydroxypyruvate isomerase	hyi
HHLG12g0082	-1.43886	5e-05	0.000773118	sp|O75164|KDM4A_HUMAN	Lysine-specific demethylase 4A	KDM4A
HHLG12g0092	-0.844409	0.0073	0.0381724	sp|A2AR02|PPIG_MOUSE	Peptidyl-prolyl cis-trans isomerase G	Ppig
HHLG12g0097	2.79973	5e-05	0.000773118	sp|A0PA85|DCE1_CANFA	Glutamate decarboxylase 1	GAD1
HHLG12g0081	-2.824	5e-05	0.000773118	sp|A4IFW2|PTPRF_DANRE	Receptor-type tyrosine-protein phosphatase F	ptprf
HHLG12g0100	-0.866042	0.0105	0.0498709	sp|Q5NVM2|DC1I2_PONAB	Cytoplasmic dynein 1 intermediate chain 2	DYNC1I2
HHLG12g0109	inf	5e-05	0.000773118	sp|Q91998|BRN3_CHICK	Brain-specific homeobox/POU domain protein 3	BRN3
HHLG12g0107	-0.936573	0.00365	0.0231317	sp|Q6NZN0|RBM26_MOUSE	RNA-binding protein 26	Rbm26
HHLG12g0113	-1.26076	0.0054	0.0307446	sp|Q9HC56|PCDH9_HUMAN	Protocadherin-9	PCDH9
HHLG12g0125	1.6647	0.0057	0.0319823	sp|Q8TB24|RIN3_HUMAN	Ras and Rab interactor 3	RIN3
HHLG12g0144	1.96769	5e-05	0.000773118	sp|Q9D1M7|FKB11_MOUSE	Peptidyl-prolyl cis-trans isomerase FKBP11	Fkbp11
HHLG12g0138	1.30996	0.0022	0.015852	sp|Q7T019|DZIP1_DANRE	Zinc finger protein Dzip1	dzip1
HHLG12g0148	-1.04856	0.0013	0.0106187	sp|D4A666|UBN2_RAT	Ubinuclein-2	Ubn2
HHLG12g0151	1.91523	0.00025	0.00296524	sp|P0CAT2|S238B_DANRE	Solute carrier family 25 member 38-B	slc25a38b
HHLG12g0160	2.10883	0.00075	0.00694952	sp|Q8BSN3|CC151_MOUSE	Coiled-coil domain-containing protein 151	Ccdc151
HHLG12g0152	-1.61244	5e-05	0.000773118	sp|Q8VDD5|MYH9_MOUSE	Myosin-9	Myh9
HHLG12g0161	1.02982	0.00155	0.012073	sp|Q6IP59|CTL2_XENLA	Choline transporter-like protein 2	slc44a2
HHLG12g0165	-1.45799	5e-05	0.000773118	sp|Q6NXA4|ILF3_DANRE	Interleukin enhancer-binding factor 3 homolog	ilf3
HHLG12g0169	1.27483	0.0004	0.00428189	sp|Q5VWQ8|DAB2P_HUMAN	Disabled homolog 2-interacting protein	DAB2IP
HHLG12g0191	1.70877	5e-05	0.000773118	sp|O35084|CP27B_MOUSE	25-hydroxyvitamin D-1 alpha hydroxylase, mitochondrial	Cyp27b1
HHLG12g0190	1.61408	5e-05	0.000773118	sp|Q4G0S4|C27C1_HUMAN	Cytochrome P450 27C1	CYP27C1
HHLG12g0187	1.82263	5e-05	0.000773118	sp|O60229|KALRN_HUMAN	Kalirin	KALRN
HHLG12g0197	2.45715	0.002	0.0147487	sp|Q9PUK8|FZD7A_XENLA	Frizzled-7-A	fzd7-a
HHLG12g0199	-1.81746	5e-05	0.000773118	sp|Q920R0|ALS2_MOUSE	Alsin	Als2
HHLG12g0200	-3.58126	0.00015	0.00195837	sp|Q96JB8|MPP4_HUMAN	MAGUK p55 subfamily member 4	MPP4
HHLG12g0198	-2.18551	5e-05	0.000773118	sp|Q1RLU9|CDK15_DANRE	Cyclin-dependent kinase 15	cdk15
HHLG12g0214	-1.03304	0.00255	0.0176657	sp|Q9NS40|KCNH7_HUMAN	Potassium voltage-gated channel subfamily H member 7	KCNH7
HHLG12g0218	1.08851	0.00435	0.026288	sp|Q6IN36|WIPF1_RAT	WAS/WASL-interacting protein family member 1	Wipf1
HHLG12g0242	-1.47604	5e-05	0.000773118	sp|Q9UIF8|BAZ2B_HUMAN	Bromodomain adjacent to zinc finger domain protein 2B	BAZ2B
HHLG12g0255	-0.981458	0.002	0.0147487	sp|O35607|BMPR2_MOUSE	Bone morphogenetic protein receptor type-2	Bmpr2
HHLG12g0262	0.897119	0.0045	0.0269251	sp|Q969X1|LFG3_HUMAN	Protein lifeguard 3	TMBIM1
HHLG12g0260	-2.05824	0.00095	0.00834684	sp|Q2KIZ8|MCM6_BOVIN	DNA replication licensing factor MCM6	MCM6
HHLG12g0270	-0.967453	0.0055	0.0311086	sp|Q9HCK1|ZDBF2_HUMAN	DBF4-type zinc finger-containing protein 2	ZDBF2
HHLG12g0245	-2.21524	5e-05	0.000773118	sp|Q99569|PKP4_HUMAN	Plakophilin-4	PKP4
HHLG12g0269	-1.30159	0.0002	0.00247119	sp|Q9R1V7|ADA23_MOUSE	Disintegrin and metalloproteinase domain-containing protein 23	Adam23
HHLG12g0285	-0.961541	0.00255	0.0176657	sp|Q498W5|T198B_DANRE	Transmembrane protein 198-B	tmem198b
HHLG12g0288	1.14274	0.00085	0.00768512	sp|Q60673|PTPRN_MOUSE	Receptor-type tyrosine-protein phosphatase-like N	Ptprn
HHLG12g0290	-1.27879	0.00045	0.00467622	sp|Q9CXC9|ETV5_MOUSE	ETS translocation variant 5	Etv5
HHLG12g0305	2.28238	0.00045	0.00467622	sp|Q5QQ37|SIAT2_TAKRU	Beta-galactoside alpha-2,6-sialyltransferase 2	st6gal2
HHLG12g0292	-1.78516	5e-05	0.000773118	sp|Q96PE3|INP4A_HUMAN	Type I inositol 3,4-bisphosphate 4-phosphatase	INPP4A
HHLG12g0310	2.71628	5e-05	0.000773118	sp|Q86XH1|IQCA1_HUMAN	IQ and AAA domain-containing protein 1	IQCA1
HHLG12g0312	-1.39057	0.0001	0.00140325	sp|Q8BXK8|AGAP1_MOUSE	Arf-GAP with GTPase, ANK repeat and PH domain-containing protein 1	Agap1
HHLG12g0323	2.33938	5e-05	0.000773118	sp|Q04205|TENS_CHICK	Tensin	TNS
HHLG12g0325	1.88784	0.0002	0.00247119	sp|Q9PTH3|IBP2A_DANRE	Insulin-like growth factor-binding protein 2-A	igfbp2a
HHLG12g0327	3.68518	5e-05	0.000773118	sp|Q92052|CXG1_DANRE	Gap junction gamma-1 protein	gjc1
HHLG12g0321	1.20307	0.00145	0.0114987	sp|P41440|S19A1_HUMAN	Folate transporter 1	SLC19A1
HHLG12g0332	1.80262	0.00445	0.0267	sp|P05696|KPCA_RAT	Protein kinase C alpha type	Prkca
HHLG12g0329	4.82551	5e-05	0.000773118	sp|Q696W0|SPEG_DANRE	Striated muscle preferentially expressed protein kinase	speg
HHLG12g0347	1.24792	0.0061	0.0335106	sp|Q08481|PECA1_MOUSE	Platelet endothelial cell adhesion molecule	Pecam1
HHLG12g0348	0.909158	0.00425	0.0258388	sp|P21195|PDIA1_RABIT	Protein disulfide-isomerase	P4HB
HHLG12g0356	0.933384	0.00835	0.0421943	sp|O43157|PLXB1_HUMAN	Plexin-B1	PLXNB1
HHLG12g0357	1.1181	0.00135	0.0109354	sp|O76387|PTH2_CAEEL	Probable peptidyl-tRNA hydrolase 2	C24G6.8
HHLG12g0360	2.1814	0.0092	0.0452699	sp|Q17R16|LHPL4_BOVIN	Lipoma HMGIC fusion partner-like 4 protein	LHFPL4
HHLG12g0368	inf	5e-05	0.000773118	sp|P56449|OXYR_BOVIN	Oxytocin receptor	OXTR
HHLG12g0369	-1.35603	0.0001	0.00140325	sp|A0N0X6|LRRN1_BOVIN	Leucine-rich repeat neuronal protein 1	LRRN1
HHLG12g0377	2.30256	5e-05	0.000773118	sp|Q13275|SEM3F_HUMAN	Semaphorin-3F	SEMA3F
HHLG12g0375	-1.40725	5e-05	0.000773118	sp|Q92611|EDEM1_HUMAN	ER degradation-enhancing alpha-mannosidase-like protein 1	EDEM1
HHLG12g0379	5.67396	5e-05	0.000773118	sp|Q9YGM4|CAMKV_TAKRU	CaM kinase-like vesicle-associated protein	camkv
HHLG12g0385	2.25981	0.0001	0.00140325	sp|P11352|GPX1_MOUSE	Glutathione peroxidase 1	Gpx1
HHLG12g0388	-1.05029	0.0032	0.0208397	sp|Q14BI2|GRM2_MOUSE	Metabotropic glutamate receptor 2	Grm2
HHLG12g0386	-1.41238	0.00025	0.00296524	sp|Q9BXW9|FACD2_HUMAN	Fanconi anemia group D2 protein	FANCD2
HHLG12g0405	3.00347	5e-05	0.000773118	sp|P31646|S6A13_RAT	Sodium- and chloride-dependent GABA transporter 2	Slc6a13
HHLG12g0416	-1.51642	0.0002	0.00247119	sp|A9CB34|SFI1_PAPAN	Protein SFI1 homolog	SFI1
HHLG12g0407	-1.13299	0.00025	0.00296524	sp|P84104|SRSF3_MOUSE	Serine/arginine-rich splicing factor 3	Srsf3
HHLG12g0430	-1.66028	0.0019	0.014174	sp|Q5SV97|PERM1_HUMAN	PGC-1 and ERR-induced regulator in muscle protein 1	PERM1
HHLG12g0432	0.946365	0.0033	0.0213757	sp|Q9PVK2|ENOA_ALLMI	Alpha-enolase	ENOA
HHLG12g0437	3.66381	5e-05	0.000773118	sp|Q05655|KPCD_HUMAN	Protein kinase C delta type	PRKCD
HHLG12g0436	-1.72248	5e-05	0.000773118	sp|Q6TH22|DDI2_DANRE	Protein DDI1 homolog 2	ddi2
HHLG12g0450	1.63489	0.00015	0.00195837	sp|Q99680|GPR22_HUMAN	Probable G-protein coupled receptor 22	GPR22
HHLG12g0468	-1.02682	0.0043	0.0260484	sp|Q71RC2|LARP4_HUMAN	La-related protein 4	LARP4
HHLG12g0469	-0.994687	0.0031	0.0203376	sp|Q5R9C9|ATF7_PONAB	Cyclic AMP-dependent transcription factor ATF-7	ATF7
HHLG12g0470	-1.23143	0.00015	0.00195837	sp|Q6NVJ5|DI2BA_DANRE	Disco-interacting protein 2 homolog B-A	dip2ba
HHLG12g0499	3.69435	5e-05	0.000773118	sp|Q8BHJ7|GBRA5_MOUSE	Gamma-aminobutyric acid receptor subunit alpha-5	Gabra5
HHLG12g0500	3.31486	0.0016	0.0124048	sp|Q99928|GBRG3_HUMAN	Gamma-aminobutyric acid receptor subunit gamma-3	GABRG3
HHLG12g0498	2.40657	5e-05	0.000773118	sp|P19019|GBRB3_CHICK	Gamma-aminobutyric acid receptor subunit beta-3	GABRB3
HHLG12g0503	2.88371	0.0022	0.015852	sp|Q56A40|CCD40_DANRE	Coiled-coil domain-containing protein 40	ccdc40
HHLG12g0510	3.13104	5e-05	0.000773118	sp|B3DGU2|RFP4B_DANRE	Rab11 family-interacting protein 4B	rab11fip4b
HHLG12g0518	-1.54638	5e-05	0.000773118	sp|Q7ZXV8|ZN207_XENLA	BUB3-interacting and GLEBS motif-containing protein ZNF207	znf207
HHLG12g0521	-1.6216	5e-05	0.000773118	sp|Q80UG5|SEPT9_MOUSE	Septin-9	43352
HHLG12g0533	-1.74241	5e-05	0.000773118	sp|Q70EL4|UBP43_HUMAN	Ubiquitin carboxyl-terminal hydrolase 43	USP43
HHLG12g0540	inf	5e-05	0.000773118	sp|Q5R562|CP045_PONAB	Uncharacterized protein C16orf45 homolog	CP045
HHLG12g0538	1.78154	5e-05	0.000773118	sp|Q5ZIB8|PIRK5_CHICK	Phosphoinositide 3-kinase regulatory subunit 5	PIK3R5
HHLG12g0530	-1.18609	0.0013	0.0106187	sp|B0UXU6|M4GDA_DANRE	MIF4G domain-containing protein A	mif4gda
HHLG12g0562	1.34178	0.00425	0.0258388	sp|Q76KB1|HS2ST_CHICK	Heparan sulfate 2-O-sulfotransferase 1	HS2ST1
HHLG12g0551	-1.21323	0.0001	0.00140325	sp|F1QW93|BRDT_DANRE	Bromodomain testis-specific protein	brdt
HHLG12g0549	-1.2536	0.00025	0.00296524	sp|Q9UPP5|K1107_HUMAN	Uncharacterized protein KIAA1107	KIAA1107
HHLG12g0561	2.90673	5e-05	0.000773118	sp|P61969|LMO4_MOUSE	LIM domain transcription factor LMO4	Lmo4
HHLG12g0568	0.908564	0.00815	0.0414752	sp|O00506|STK25_HUMAN	Serine/threonine-protein kinase 25	STK25
HHLG12g0567	4.40495	0.00665	0.0357452	sp|Q91VS8|FARP2_MOUSE	FERM, RhoGEF and pleckstrin domain-containing protein 2	Farp2
HHLG12g0569	2.10876	0.00305	0.0201144	sp|Q6DC66|BOKA_DANRE	Bcl-2-related ovarian killer protein homolog A	boka
HHLG12g0582	0.881318	0.0065	0.0351265	sp|P61294|RAB6B_MOUSE	Ras-related protein Rab-6B	Rab6b
HHLG12g0589	1.19371	0.0005	0.00508555	sp|Q92835|SHIP1_HUMAN	Phosphatidylinositol 3,4,5-trisphosphate 5-phosphatase 1	INPP5D
HHLG12g0604	-1.55491	5e-05	0.000773118	sp|Q0V9T8|BIVM_XENTR	Basic immunoglobulin-like variable motif-containing protein	bivm
HHLG12g0617	-1.08943	0.0008	0.00732739	sp|Q5PYH6|DLG1_DANRE	Disks large homolog 1	dlg1
HHLG12g0623	1.58151	0.00155	0.012073	sp|Q8N7P3|CLD22_HUMAN	Claudin-22	CLDN22
HHLG12g0633	2.21466	5e-05	0.000773118	sp|P48357|LEPR_HUMAN	Leptin receptor	LEPR
HHLG12g0632	0.889444	0.00675	0.036154	sp|Q07343|PDE4B_HUMAN	cAMP-specific 3',5'-cyclic phosphodiesterase 4B	PDE4B
HHLG12g0651	-1.18676	0.0037	0.023336	sp|Q8IXZ2|ZC3H3_HUMAN	Zinc finger CCCH domain-containing protein 3	ZC3H3
HHLG12g0670	-4.15262	0.00455	0.0271436	sp|Q8CHQ6|TM125_MOUSE	Transmembrane protein 125	Tmem125
HHLG12g0662	-1.16538	0.0007	0.00659757	sp|P06180|HIBN_XENLA	Histone-binding protein N1/N2	HIBN
HHLG12g0675	-0.94798	0.00635	0.0345446	sp|A2VE55|S35D2_BOVIN	UDP-N-acetylglucosamine/UDP-glucose/GDP-mannose transporter	SLC35D2
HHLG12g0685	5.24063	0.01035	0.0493603	sp|Q0R4E4|RGS4_RABIT	Regulator of G-protein signaling 4	RGS4
HHLG12g0687	2.24775	0.0004	0.00428189	sp|O46471|RGS16_BOVIN	Regulator of G-protein signaling 16	RGS16
HHLG12g0688	2.70689	5e-05	0.000773118	sp|Q6DGI0|RGS8_DANRE	Regulator of G-protein signaling 8	rgs8
HHLG12g0689	1.48718	0.00035	0.00384618	sp|Q76B58|BRNP3_HUMAN	BMP/retinoic acid-inducible neural-specific protein 3	BRINP3
HHLG12g0684	1.63144	0.00175	0.0132981	sp|O75052|CAPON_HUMAN	Carboxyl-terminal PDZ ligand of neuronal nitric oxide synthase protein	NOS1AP
HHLG12g0705	1.10402	0.00485	0.0284168	sp|Q60HG7|CGL_MACFA	Cystathionine gamma-lyase	CTH
HHLG12g0711	-1.34506	0.0002	0.00247119	sp|Q7ZVP1|JADE3_DANRE	Protein Jade-3	jade3
HHLG12g0701	-1.85839	5e-05	0.000773118	sp|Q5ZLX5|ZRAB2_CHICK	Zinc finger Ran-binding domain-containing protein 2	ZRANB2
HHLG12g0719	1.52844	0.00085	0.00768512	sp|Q9UPQ7|PZRN3_HUMAN	E3 ubiquitin-protein ligase PDZRN3	PDZRN3
HHLG12g0725	-1.0455	0.00845	0.0425288	sp|Q9I918|GP173_DANRE	Probable G-protein coupled receptor 173	gpr173
HHLG12g0735	-1.714	0.0001	0.00140325	sp|Q8CFX1|G6PE_MOUSE	GDH/6PGL endoplasmic bifunctional protein	H6pd
HHLG12g0736	-1.2025	0.0003	0.00340707	sp|Q28F51|TADBP_XENTR	TAR DNA-binding protein 43	tardbp
HHLG12g0742	-1.27753	0.0007	0.00659757	sp|Q63450|KCC1A_RAT	Calcium/calmodulin-dependent protein kinase type 1	Camk1
HHLG12g0749	2.68459	0.0046	0.02735	sp|Q3U132|TESP1_MOUSE	Protein TESPA1	Tespa1
HHLG12g0756	2.38313	0.00015	0.00195837	sp|Q14833|GRM4_HUMAN	Metabotropic glutamate receptor 4	GRM4
HHLG12g0746	2.14614	0.0002	0.00247119	sp|Q14721|KCNB1_HUMAN	Potassium voltage-gated channel subfamily B member 1	KCNB1
HHLG12g0759	-1.0197	0.00735	0.0383674	sp|Q9EQJ9|MAGI3_MOUSE	Membrane-associated guanylate kinase, WW and PDZ domain-containing protein 3	Magi3
HHLG12g0761	-1.02574	0.00255	0.0176657	sp|O94898|LRIG2_HUMAN	Leucine-rich repeats and immunoglobulin-like domains protein 2	LRIG2
HHLG12g0743	-1.51924	5e-05	0.000773118	sp|Q86U86|PB1_HUMAN	Protein polybromo-1	PBRM1
HHLG12g0763	-1.32634	5e-05	0.000773118	sp|P47736|RPGP1_HUMAN	Rap1 GTPase-activating protein 1	RAP1GAP
HHLG12g0779	inf	5e-05	0.000773118	sp|P37240|TSHB_ONCMY	Thyrotropin subunit beta	tshb
HHLG12g0783	-1.91867	5e-05	0.000773118	sp|P22001|KCNA3_HUMAN	Potassium voltage-gated channel subfamily A member 3	KCNA3
HHLG12g0780	-1.24213	0.00015	0.00195837	sp|Q9H936|GHC1_HUMAN	Mitochondrial glutamate carrier 1	SLC25A22
HHLG12g0811	-1.08019	0.00125	0.0103135	sp|Q9Y236|OSGI2_HUMAN	Oxidative stress-induced growth inhibitor 2	OSGIN2
HHLG12g0813	1.10766	0.00945	0.0462589	sp|O14522|PTPRT_HUMAN	Receptor-type tyrosine-protein phosphatase T	PTPRT
HHLG12g0831	1.6365	5e-05	0.000773118	sp|Q9Y5R2|MMP24_HUMAN	Matrix metalloproteinase-24	MMP24
HHLG12g0830	1.75204	0.0047	0.0277642	sp|Q9BQN1|FA83C_HUMAN	Protein FAM83C	FAM83C
HHLG12g0834	0.932815	0.0074	0.0385884	sp|Q9NY47|CA2D2_HUMAN	Voltage-dependent calcium channel subunit alpha-2/delta-2	CACNA2D2
HHLG12g0843	-2.4594	0.0038	0.0237632	sp|Q99624|S38A3_HUMAN	Sodium-coupled neutral amino acid transporter 3	SLC38A3
HHLG12g0853	1.14563	0.0012	0.00997182	sp|P31431|SDC4_HUMAN	Syndecan-4	SDC4
HHLG12g0857	1.41345	0.0034	0.0218919	sp|Q12891|HYAL2_HUMAN	Hyaluronidase-2	HYAL2
HHLG12g0862	1.06804	0.0061	0.0335106	sp|Q4V920|PACN1_DANRE	Protein kinase C and casein kinase substrate in neurons protein 1	pacsin1b
HHLG12g0863	inf	5e-05	0.000773118	sp|O95238|SPDEF_HUMAN	SAM pointed domain-containing Ets transcription factor	SPDEF
HHLG12g0878	1.257	0.00025	0.00296524	sp|Q8CH77|NAV1_MOUSE	Neuron navigator 1	Nav1
HHLG12g0883	-1.53321	5e-05	0.000773118	sp|D2H788|RN182_AILME	E3 ubiquitin-protein ligase RNF182	RNF182
HHLG12g0885	-1.78905	0.0038	0.0237632	sp|P56616|UBE2C_XENLA	Ubiquitin-conjugating enzyme E2 C	ube2c
HHLG12g0887	-1.27533	0.0002	0.00247119	sp|P59114|PCIF1_MOUSE	Phosphorylated CTD-interacting factor 1	Pcif1
HHLG12g0890	-1.10257	0.0006	0.00584101	sp|Q9HCD5|NCOA5_HUMAN	Nuclear receptor coactivator 5	NCOA5
HHLG12g0896	1.27661	0.005	0.0290365	sp|Q9WTP5|CAD22_MOUSE	Cadherin-22	Cdh22
HHLG12g0893	-1.5036	0.00285	0.0191212	sp|O08575|EYA2_MOUSE	Eyes absent homolog 2	Eya2
HHLG12g0902	2.08451	5e-05	0.000773118	sp|Q5R467|NECA1_PONAB	N-terminal EF-hand calcium-binding protein 1	NECAB1
HHLG12g0905	2.42092	5e-05	0.000773118	sp|Q76IQ7|TOX2_RAT	TOX high mobility group box family member 2	Tox2
HHLG12g0841	-1.47278	0.0001	0.00140325	sp|A4IGK4|RBM5_XENTR	RNA-binding protein 5	rbm5
HHLG12g0915	1.03133	0.00415	0.0253739	sp|Q969P0|IGSF8_HUMAN	Immunoglobulin superfamily member 8	IGSF8
HHLG12g0916	1.61242	5e-05	0.000773118	sp|Q12840|KIF5A_HUMAN	Kinesin heavy chain isoform 5A	KIF5A
HHLG12g0911	2.78315	5e-05	0.000773118	sp|O70166|STMN3_MOUSE	Stathmin-3	Stmn3
HHLG12g0913	1.19446	0.0029	0.0194221	sp|Q9BYK8|HELZ2_HUMAN	Helicase with zinc finger domain 2	HELZ2
HHLG12g0918	-1.00961	0.00335	0.02163	sp|B1AYB6|MBD5_MOUSE	Methyl-CpG-binding domain protein 5	Mbd5
HHLG12g0903	-3.0733	5e-05	0.000773118	sp|O43439|MTG8R_HUMAN	Protein CBFA2T2	CBFA2T2
HHLG12g0926	-0.961863	0.0026	0.0179094	sp|Q80TM6|R3HD2_MOUSE	R3H domain-containing protein 2	R3hdm2
HHLG12g0930	1.50939	0.00015	0.00195837	sp|Q5TG30|RHG40_HUMAN	Rho GTPase-activating protein 40	ARHGAP40
HHLG12g0937	0.876697	0.00755	0.0391946	sp|Q9Z2S7|T22D3_MOUSE	TSC22 domain family protein 3	Tsc22d3
HHLG12g0944	-1.07193	0.001	0.00866762	sp|P24346|DDX3_XENLA	Putative ATP-dependent RNA helicase an3	an3
HHLG13g0001	inf	0.00065	0.00622146	sp|Q6DHI0|ACY3A_DANRE	N-acyl-aromatic-L-amino acid amidohydrolase (carboxylate-forming) A	acy3.1
HHLG13g0013	2.29764	5e-05	0.000773118	sp|P55028|TYRP1_CARAU	5,6-dihydroxyindole-2-carboxylic acid oxidase	tyrp1
HHLG13g0035	2.73786	0.0001	0.00140325	sp|Q7LDG7|GRP2_HUMAN	RAS guanyl-releasing protein 2	RASGRP2
HHLG13g0039	2.81582	5e-05	0.000773118	sp|O75096|LRP4_HUMAN	Low-density lipoprotein receptor-related protein 4	LRP4
HHLG13g0050	1.02152	0.00245	0.017146	sp|P17564|PR15A_MOUSE	Protein phosphatase 1 regulatory subunit 15A	Ppp1r15a
HHLG13g0063	1.39967	0.00265	0.0181297	sp|O94855|SC24D_HUMAN	Protein transport protein Sec24D	SEC24D
HHLG13g0059	-2.03218	5e-05	0.000773118	sp|Q9UBK2|PRGC1_HUMAN	Peroxisome proliferator-activated receptor gamma coactivator 1-alpha	PPARGC1A
HHLG13g0072	2.97066	5e-05	0.000773118	sp|P31597|EAA3_RABIT	Excitatory amino acid transporter 3	SLC1A1
HHLG13g0010	-1.82378	5e-05	0.000773118	sp|P23468|PTPRD_HUMAN	Receptor-type tyrosine-protein phosphatase delta	PTPRD
HHLG13g0105	1.67722	0.00015	0.00195837	sp|Q9Y6F6|MRVI1_HUMAN	Protein MRVI1	MRVI1
HHLG13g0108	2.82422	5e-05	0.000773118	sp|Q6P9A2|GLT18_HUMAN	Polypeptide N-acetylgalactosaminyltransferase 18	GALNT18
HHLG13g0118	-1.47626	0.00695	0.0368916	sp|Q9EPW4|CLC3A_MOUSE	C-type lectin domain family 3 member A	Clec3a
HHLG13g0119	3.78736	5e-05	0.000773118	sp|Q80TB8|VAT1L_MOUSE	Synaptic vesicle membrane protein VAT-1 homolog-like	Vat1l
HHLG13g0145	-1.71983	5e-05	0.000773118	sp|Q90610|NEO1_CHICK	Neogenin (Fragment)	NEO1
HHLG13g0144	0.864169	0.0071	0.0374443	sp|Q7ZUB2|RS17_COTJA	40S ribosomal protein S17	RPS17
HHLG13g0147	-2.20547	5e-05	0.000773118	sp|Q3V3G7|GRAM2_MOUSE	GRAM domain-containing protein 2	Gramd2
HHLG13g0152	-1.44199	5e-05	0.000773118	sp|B2RTY4|MYO9A_HUMAN	Unconventional myosin-IXa	MYO9A
HHLG13g0161	-0.981986	0.00275	0.0186617	sp|Q9ET77|JPH3_MOUSE	Junctophilin-3	Jph3
HHLG13g0213	1.756	0.0028	0.0188948	sp|Q28156|PDE5A_BOVIN	cGMP-specific 3',5'-cyclic phosphodiesterase	PDE5A
HHLG13g0216	2.12497	5e-05	0.000773118	sp|Q6DEH3|KC2D1_DANRE	Calcium/calmodulin-dependent protein kinase type II delta 1 chain	camk2d1
HHLG13g0223	2.11557	5e-05	0.000773118	sp|P01212|PENKA_XENLA	Proenkephalin-A-A	penk-a
HHLG13g0224	-1.0376	0.00175	0.0132981	sp|Q7TQA3|RDHE2_MOUSE	Epidermal retinol dehydrogenase 2	Sdr16c5
HHLG13g0217	-1.32084	0.0002	0.00247119	sp|Q01484|ANK2_HUMAN	Ankyrin-2	ANK2
HHLG13g0242	-1.04164	0.0031	0.0203376	sp|P17924|NFIB_CHICK	Nuclear factor 1 B-type	NFIB
HHLG13g0258	3.3178	5e-05	0.000773118	sp|Q6PJG9|LRFN4_HUMAN	Leucine-rich repeat and fibronectin type-III domain-containing protein 4	LRFN4
HHLG13g0260	2.25595	5e-05	0.000773118	sp|Q9ULI1|NWD2_HUMAN	NACHT and WD repeat domain-containing protein 2	NWD2
HHLG13g0269	-1.03954	0.0047	0.0277642	sp|E7FDW8|TRD7B_DANRE	Tudor domain-containing protein 7B	tdrd7b
HHLG13g0275	3.63154	0.0087	0.043418	sp|P83093|STIM2_MOUSE	Stromal interaction molecule 2	Stim2
HHLG13g0270	-0.992125	0.0017	0.0129999	sp|Q9Y263|PLAP_HUMAN	Phospholipase A-2-activating protein	PLAA
HHLG13g0281	1.46729	0.0001	0.00140325	sp|O15534|PER1_HUMAN	Period circadian protein homolog 1	PER1
HHLG13g0284	0.968829	0.00665	0.0357452	sp|Q6TNT2|ANR46_DANRE	Ankyrin repeat domain-containing protein 46	ankrd46
HHLG13g0292	-1.85	5e-05	0.000773118	sp|B1AXH1|NHSL2_MOUSE	NHS-like protein 2	Nhsl2
HHLG13g0321	-1.23597	0.0005	0.00508555	sp|Q0IHT3|CRTC3_XENTR	CREB-regulated transcription coactivator 3	crtc3
HHLG13g0332	1.66501	0.0033	0.0213757	sp|Q8C031|LRC4C_MOUSE	Leucine-rich repeat-containing protein 4C	Lrrc4c
HHLG13g0341	1.01265	0.004	0.0246665	sp|P23175|RASH_MSVNS	GTPase HRas	H-RAS
HHLG13g0337	-1.9209	5e-05	0.000773118	sp|Q5ZEQ8|FJX1_XIPMA	Four-jointed box protein 1	fjx1
HHLG13g0347	1.28625	0.00445	0.0267	sp|Q02816|IGF2_ONCMY	Insulin-like growth factor II	igf2
HHLG13g0345	-1.22676	0.0002	0.00247119	sp|Q76KP1|B4GN4_HUMAN	N-acetyl-beta-glucosaminyl-glycoprotein 4-beta-N-acetylgalactosaminyltransferase 1	B4GALNT4
HHLG13g0346	-0.85671	0.0101	0.0485128	sp|Q80XC3|US6NL_MOUSE	USP6 N-terminal-like protein	Usp6nl
HHLG13g0349	2.8698	5e-05	0.000773118	sp|O35474|EDIL3_MOUSE	EGF-like repeat and discoidin I-like domain-containing protein 3	Edil3
HHLG13g0358	-1.65123	0.0028	0.0188948	sp|P40220|RABP1_CHICK	Cellular retinoic acid-binding protein 1	CRABP1
HHLG13g0357	-1.15323	0.0005	0.00508555	sp|Q60520|SIN3A_MOUSE	Paired amphipathic helix protein Sin3a	Sin3a
HHLG13g0360	1.25966	0.0078	0.0402159	sp|Q5R680|OAZ2_PONAB	Ornithine decarboxylase antizyme 2	OAZ2
HHLG13g0365	3.48209	5e-05	0.000773118	sp|O15943|CADN_DROME	Neural-cadherin	CadN
HHLG13g0371	0.96772	0.0056	0.0315443	sp|Q8K083|ZN536_MOUSE	Zinc finger protein 536	Znf536
HHLG13g0384	2.0775	0.00055	0.00546166	sp|P55042|RAD_HUMAN	GTP-binding protein RAD	RRAD
HHLG13g0382	1.02331	0.0038	0.0237632	sp|Q0IJ12|VTM2B_XENTR	V-set and transmembrane domain-containing protein 2B	vstm2b
HHLG13g0395	1.37094	0.00095	0.00834684	sp|Q8AYD0|CADH5_CHICK	Cadherin-5	CDH5
HHLG13g0399	-2.19656	0.00015	0.00195837	sp|Q8TE60|ATS18_HUMAN	A disintegrin and metalloproteinase with thrombospondin motifs 18	ADAMTS18
HHLG13g0406	1.08208	0.00235	0.0166351	sp|Q6DGQ4|CP087_DANRE	UPF0547 protein C16orf87 homolog	zgc:92818
HHLG13g0413	2.54181	0.0002	0.00247119	sp|Q9DC11|PXDC2_MOUSE	Plexin domain-containing protein 2	Plxdc2
HHLG13g0410	2.06687	5e-05	0.000773118	sp|Q9Y5N1|HRH3_HUMAN	Histamine H3 receptor	HRH3
HHLG13g0424	2.14378	0.00615	0.0337239	sp|Q9HAQ2|KIF9_HUMAN	Kinesin-like protein KIF9	KIF9
HHLG13g0429	-1.65276	0.00155	0.012073	sp|P09015|HME2A_DANRE	Homeobox protein engrailed-2a	eng2a
HHLG13g0425	-0.792476	0.00975	0.0472829	sp|Q4H4B6|SCRIB_DANRE	Protein scribble homolog	scrib
HHLG13g0432	1.85129	0.00165	0.0126915	sp|Q4R5T4|RNF32_MACFA	RING finger protein 32	RNF32
HHLG13g0431	inf	5e-05	0.000773118	sp|Q91035|SHH_CHICK	Sonic hedgehog protein	SHH
HHLG13g0430	-1.07263	0.00135	0.0109354	sp|Q9CXK9|RBM33_MOUSE	RNA-binding protein 33	Rbm33
HHLG13g0440	1.48449	5e-05	0.000773118	sp|Q9QY23|PKP3_MOUSE	Plakophilin-3	Pkp3
HHLG13g0443	1.84822	5e-05	0.000773118	sp|Q75V66|ANO5_HUMAN	Anoctamin-5	ANO5
HHLG13g0446	-1.76016	5e-05	0.000773118	sp|H3BS89|T178B_HUMAN	Transmembrane protein 178B	TMEM178B
HHLG13g0448	1.06304	0.0044	0.0264895	sp|P17433|SPI1_MOUSE	Transcription factor PU.1	Spi1
HHLG13g0455	1.89039	5e-05	0.000773118	sp|A0JN95|MET15_BOVIN	Probable methyltransferase-like protein 15	METTL15
HHLG13g0457	1.32781	0.00195	0.0144648	sp|Q90322|BDNF_CYPCA	Brain-derived neurotrophic factor	bdnf
HHLG13g0458	-1.47889	0.0002	0.00247119	sp|O88951|LIN7B_MOUSE	Protein lin-7 homolog B	Lin7b
HHLG13g0466	-1.4908	0.0039	0.0242479	sp|P13913|ARY1_CHICK	Arylamine N-acetyltransferase, pineal gland isozyme NAT-10	ARY1
HHLG13g0480	-1.33833	0.0014	0.0112082	sp|Q9BXJ3|C1QT4_HUMAN	Complement C1q tumor necrosis factor-related protein 4	C1QTNF4
HHLG13g0490	0.921386	0.00455	0.0271436	sp|Q5FWK3|RHG01_MOUSE	Rho GTPase-activating protein 1	Arhgap1
HHLG13g0498	5.74161	0.00465	0.0275659	sp|P17200|ACM4_CHICK	Muscarinic acetylcholine receptor M4	CHRM4
HHLG13g0497	-0.84962	0.0102	0.0487913	sp|P48530|MKA_XENLA	Midkine-A	mdk-a
HHLG13g0496	1.38224	5e-05	0.000773118	sp|Q80UP3|DGKZ_MOUSE	Diacylglycerol kinase zeta	Dgkz
HHLG13g0501	0.887665	0.0059	0.0327335	sp|Q99N27|SNX1_RAT	Sorting nexin-1	Snx1
HHLG13g0511	-1.02333	0.00165	0.0126915	sp|P54829|PTN5_HUMAN	Tyrosine-protein phosphatase non-receptor type 5	PTPN5
HHLG13g0514	2.07913	0.0011	0.00933346	sp|Q9CR92|CCD96_MOUSE	Coiled-coil domain-containing protein 96	Ccdc96
HHLG13g0512	-1.17516	0.00055	0.00546166	sp|Q92628|K0232_HUMAN	Uncharacterized protein KIAA0232	KIAA0232
HHLG13g0523	4.18578	0.0012	0.00997182	sp|Q3TZZ7|ESYT2_MOUSE	Extended synaptotagmin-2	Esyt2
HHLG13g0521	2.41445	0.00155	0.012073	sp|A6NE52|K1875_HUMAN	WD repeat-containing protein KIAA1875	KIAA1875
HHLG13g0525	3.12272	5e-05	0.000773118	sp|Q63475|PTPR2_RAT	Receptor-type tyrosine-protein phosphatase N2	Ptprn2
HHLG13g0534	1.66766	5e-05	0.000773118	sp|Q80TL1|ADCY2_MOUSE	Adenylate cyclase type 2	Adcy2
HHLG13g0539	1.90449	0.0001	0.00140325	sp|Q9ER74|SALL1_MOUSE	Sal-like protein 1	Sall1
HHLG13g0540	2.12983	0.0003	0.00340707	sp|O15405|TOX3_HUMAN	TOX high mobility group box family member 3	TOX3
HHLG13g0546	-1.11638	0.0044	0.0264895	sp|Q4LDQ3|IRX5_XENTR	Iroquois-class homeodomain protein irx-5	irx5
HHLG13g0548	1.09149	0.00155	0.012073	sp|P08253|MMP2_HUMAN	72 kDa type IV collagenase	MMP2
HHLG13g0545	-1.04272	0.00975	0.0472829	sp|Q6NVN3|IRX3_XENTR	Iroquois-class homeodomain protein irx-3	irx3
HHLG13g0549	-1.113	0.0102	0.0487913	sp|Q502J0|PCAT2_DANRE	Lysophosphatidylcholine acyltransferase 2	lpcat2
HHLG13g0555	3.03528	5e-05	0.000773118	sp|P50233|DHI2_RAT	Corticosteroid 11-beta-dehydrogenase isozyme 2	Hsd11b2
HHLG13g0558	-1.82072	0.00615	0.0337239	sp|P04813|CTR2_CANFA	Chymotrypsinogen 2	CTRB1
HHLG13g0560	inf	5e-05	0.000773118	sp|P47211|GALR1_HUMAN	Galanin receptor type 1	GALR1
HHLG13g0569	1.65329	0.00205	0.0150403	sp|Q2V2M9|FHOD3_HUMAN	FH1/FH2 domain-containing protein 3	FHOD3
HHLG13g0541	-1.57819	5e-05	0.000773118	sp|Q8BYH8|CHD9_MOUSE	Chromodomain-helicase-DNA-binding protein 9	Chd9
HHLG13g0590	-1.07951	0.00145	0.0114987	sp|O13166|TLE2_DANRE	Protein groucho-2	gro2
HHLG13g0595	-2.98027	5e-05	0.000773118	sp|Q9UQ03|COR2B_HUMAN	Coronin-2B	CORO2B
HHLG13g0612	1.65295	0.00045	0.00467622	sp|A0JMF6|MTMRA_DANRE	Myotubularin-related protein 10	mtmr10
HHLG13g0637	2.43782	0.00085	0.00768512	sp|P13104|TPM1_DANRE	Tropomyosin alpha-1 chain	tpma
HHLG13g0625	-1.1735	0.00045	0.00467622	sp|Q3U288|ZN710_MOUSE	Zinc finger protein 710	Znf710
HHLG13g0616	-0.960699	0.0041	0.0251548	sp|Q9NWH9|SLTM_HUMAN	SAFB-like transcription modulator	SLTM
HHLG13g0640	-0.92295	0.00675	0.036154	sp|P35398|RORA_HUMAN	Nuclear receptor ROR-alpha	RORA
HHLG13g0660	-0.789929	0.00985	0.0476225	sp|Q8IDX6|RBP2A_PLAF7	Reticulocyte-binding protein 2 homolog a	PF13_0198
HHLG13g0668	1.58688	5e-05	0.000773118	sp|Q6NZW0|C102A_DANRE	Coiled-coil domain-containing protein 102A	ccdc102a
HHLG13g0679	2.44582	5e-05	0.000773118	sp|Q8JFQ2|RBTN1_DANRE	Rhombotin-1	lmo1
HHLG13g0681	3.1064	0.0012	0.00997182	sp|P50607|TUB_HUMAN	Tubby protein homolog	TUB
HHLG13g0684	-1.4728	5e-05	0.000773118	sp|Q13370|PDE3B_HUMAN	cGMP-inhibited 3',5'-cyclic phosphodiesterase B	PDE3B
HHLG13g0696	0.948022	0.0024	0.0169058	sp|O70352|CD82_RAT	CD82 antigen	Cd82
HHLG13g0711	2.46611	0.0023	0.0163965	sp|Q96HZ4|HES6_HUMAN	Transcription cofactor HES-6	HES6
HHLG13g0718	1.08419	0.00505	0.0292313	sp|P86435|VGF_BOVIN	Neurosecretory protein VGF	VGF
HHLG13g0725	1.7731	5e-05	0.000773118	sp|Q9BUP3|HTAI2_HUMAN	Oxidoreductase HTATIP2	HTATIP2
HHLG13g0722	-1.80338	5e-05	0.000773118	sp|Q8IVL1|NAV2_HUMAN	Neuron navigator 2	NAV2
HHLG13g0749	2.23958	0.00795	0.0407527	sp|P30872|SSR1_HUMAN	Somatostatin receptor type 1	SSTR1
HHLG13g0766	2.72964	0.0004	0.00428189	sp|Q9JI33|NET4_MOUSE	Netrin-4	Ntn4
HHLG13g0776	1.82215	0.0002	0.00247119	sp|Q9Y467|SALL2_HUMAN	Sal-like protein 2	SALL2
HHLG13g0789	1.13049	0.001	0.00866762	sp|Q91018|PROX1_CHICK	Prospero homeobox protein 1	PROX1
HHLG13g0798	2.22454	5e-05	0.000773118	sp|Q6INB3|RN182_XENLA	E3 ubiquitin-protein ligase RNF182	rnf182
HHLG13g0803	1.43602	0.0054	0.0307446	sp|Q8AVG0|ABR_XENLA	Active breakpoint cluster region-related protein	abr
HHLG13g0823	1.63081	0.00355	0.0226501	sp|O35393|EFNB3_MOUSE	Ephrin-B3	Efnb3
HHLG13g0824	3.17223	0.0066	0.0355588	sp|P50454|SERPH_HUMAN	Serpin H1	SERPINH1
HHLG13g0828	-1.06421	0.0032	0.0208397	sp|O15054|KDM6B_HUMAN	Lysine-specific demethylase 6B	KDM6B
HHLG13g0842	1.11671	0.00105	0.00898495	sp|Q6DBW9|C99L2_DANRE	CD99 antigen-like protein 2	cd99l2
HHLG13g0848	-2.14131	5e-05	0.000773118	sp|Q6EIG3|CP26B_DANRE	Cytochrome P450 26B1	cyp26b1
HHLG13g0874	inf	5e-05	0.000773118	sp|Q1L6U9|MSMP_HUMAN	Prostate-associated microseminoprotein	MSMP
HHLG13g0869	1.21562	0.0004	0.00428189	sp|Q9ULL8|SHRM4_HUMAN	Protein Shroom4	SHROOM4
HHLG13g0871	3.19243	5e-05	0.000773118	sp|Q08331|CALB2_MOUSE	Calretinin	Calb2
HHLG13g0885	1.76403	0.00085	0.00768512	sp|Q9DGI3|THIO_ICTPU	Thioredoxin	txn
HHLG13g0886	-1.98877	5e-05	0.000773118	sp|P0C6B8|SVEP1_RAT	Sushi, von Willebrand factor type A, EGF and pentraxin domain-containing protein 1	Svep1
HHLG13g0889	1.20478	0.00265	0.0181297	sp|Q32L93|GMPR2_BOVIN	GMP reductase 2	GMPR2
HHLG13g0893	1.28381	0.0065	0.0351265	sp|P50281|MMP14_HUMAN	Matrix metalloproteinase-14	MMP14
HHLG13g0887	-1.11102	0.00075	0.00694952	sp|Q9WVR6|LAT2_RAT	Large neutral amino acids transporter small subunit 2	Slc7a8
HHLG13g0897	-1.81927	5e-05	0.000773118	sp|O43281|EFS_HUMAN	Embryonal Fyn-associated substrate	EFS
HHLG13g0901	-0.951911	0.00825	0.0418571	sp|P70121|ZHX1_MOUSE	Zinc fingers and homeoboxes protein 1	Zhx1
HHLG13g0896	-1.3976	5e-05	0.000773118	sp|Q9JIX8|ACINU_MOUSE	Apoptotic chromatin condensation inducer in the nucleus	Acin1
HHLG13g0911	-2.05666	5e-05	0.000773118	sp|A9YUB1|CHRD1_PIG	Cysteine and histidine-rich domain-containing protein 1	CHORDC1
HHLG13g0919	1.42446	0.006	0.0331482	sp|Q9TTU3|CLCN5_RABIT	H(+)/Cl(-) exchange transporter 5	CLCN5
HHLG13g0924	-0.910948	0.0039	0.0242479	sp|Q6IQ97|RBM41_DANRE	RNA-binding protein 4.1	rbm4.1
HHLG13g0921	-0.806813	0.0098	0.0474644	sp|Q15637|SF01_HUMAN	Splicing factor 1	SF1
HHLG13g0927	-1.43728	5e-05	0.000773118	sp|Q4R8Y8|RU2A_MACFA	U2 small nuclear ribonucleoprotein A'	SNRPA1
HHLG13g0926	-1.26452	5e-05	0.000773118	sp|P29122|PCSK6_HUMAN	Proprotein convertase subtilisin/kexin type 6	PCSK6
HHLG13g0929	1.1676	0.0014	0.0112082	sp|Q6ZQ11|CHSS1_MOUSE	Chondroitin sulfate synthase 1	Chsy1
HHLG13g0944	2.8424	5e-05	0.000773118	sp|Q8WUJ3|CEMIP_HUMAN	Cell migration-inducing and hyaluronan-binding protein	CEMIP
HHLG13g0953	5.04557	0.0006	0.00584101	sp|Q8N6G6|ATL1_HUMAN	ADAMTS-like protein 1	ADAMTSL1
HHLG13g0963	-1.26258	0.0027	0.0184051	sp|O43581|SYT7_HUMAN	Synaptotagmin-7	SYT7
HHLG13g0977	2.90505	0.0073	0.0381724	sp|Q9Z275|RLBP1_MOUSE	Retinaldehyde-binding protein 1	Rlbp1
HHLG13g0980	1.4484	0.0047	0.0277642	sp|P29119|FURI1_XENLA	Furin-1	furin
HHLG13g0982	-2.22653	5e-05	0.000773118	sp|Q19KH7|RHCG_GASAC	Ammonium transporter Rh type C	rhcg
HHLG13g0981	1.83861	0.0002	0.00247119	sp|P00530|FPS_FUJSV	Tyrosine-protein kinase transforming protein Fps	V-FPS
HHLG13g1000	-3.77068	5e-05	0.000773118	sp|P26630|PAX6_DANRE	Paired box protein Pax-6	pax6a
HHLG13g1028	-2.23618	0.00065	0.00622146	sp|A0JN92|URGCP_BOVIN	Up-regulator of cell proliferation	URGCP
HHLG13g1030	1.63098	0.00055	0.00546166	sp|Q2KIM1|CT027_BOVIN	UPF0687 protein C20orf27 homolog	CT027
HHLG13g1044	-1.73146	0.00355	0.0226501	sp|Q9C086|IN80B_HUMAN	INO80 complex subunit B	INO80B
HHLG13g1043	1.67117	5e-05	0.000773118	sp|E7FCN8|INTU_DANRE	Protein inturned	intu
HHLG13g1053	2.66781	0.0007	0.00659757	sp|P61315|G3ST3_MOUSE	Galactose-3-O-sulfotransferase 3	Gal3st3
HHLG13g1052	4.70803	5e-05	0.000773118	sp|Q9D684|RIN2_MOUSE	Ras and Rab interactor 2	Rin2
HHLG13g1091	-2.60113	0.0004	0.00428189	sp|Q90WI7|LECM2_BUNFA	C-type lectin BfL-2	LECM2
HHLG13g1099	1.30525	0.0019	0.014174	sp|Q18PI6|SLAF5_MOUSE	SLAM family member 5	Cd84
HHLG13g1094	-1.68382	0.0027	0.0184051	sp|Q9R171|CBLN1_MOUSE	Cerebellin-1	Cbln1
HHLG14g0011	1.92996	0.0075	0.0390357	sp|P09326|CD48_HUMAN	CD48 antigen	CD48
HHLG14g0021	1.62309	5e-05	0.000773118	sp|Q5PR98|NDRG2_DANRE	Protein NDRG2	ndrg2
HHLG14g0009	-1.14987	0.0006	0.00584101	sp|O15085|ARHGB_HUMAN	Rho guanine nucleotide exchange factor 11	ARHGEF11
HHLG14g0060	1.84434	5e-05	0.000773118	sp|Q90399|EPD_DEVAE	Ependymin	epd
HHLG14g0072	4.54794	5e-05	0.000773118	sp|Q13671|RIN1_HUMAN	Ras and Rab interactor 1	RIN1
HHLG14g0071	1.98688	0.0009	0.00803138	sp|P61315|G3ST3_MOUSE	Galactose-3-O-sulfotransferase 3	Gal3st3
HHLG14g0101	2.11546	0.00025	0.00296524	sp|Q68FA2|CT027_XENTR	UPF0687 protein C20orf27 homolog	CT027
HHLG14g0106	-1.20217	0.00065	0.00622146	sp|P57784|RU2A_MOUSE	U2 small nuclear ribonucleoprotein A'	Snrpa1
HHLG14g0105	-2.37912	5e-05	0.000773118	sp|P29122|PCSK6_HUMAN	Proprotein convertase subtilisin/kexin type 6	PCSK6
HHLG14g0124	3.54794	5e-05	0.000773118	sp|Q8WUJ3|CEMIP_HUMAN	Cell migration-inducing and hyaluronan-binding protein	CEMIP
HHLG14g0133	2.17782	5e-05	0.000773118	sp|P82987|ATL3_HUMAN	ADAMTS-like protein 3	ADAMTSL3
HHLG14g0127	1.2689	0.0029	0.0194221	sp|Q14005|IL16_HUMAN	Pro-interleukin-16	IL16
HHLG14g0138	1.71516	0.0003	0.00340707	sp|P19453|SAA3_MESAU	Serum amyloid A-3 protein	SAA3
HHLG14g0156	inf	5e-05	0.000773118	sp|Q9Z275|RLBP1_MOUSE	Retinaldehyde-binding protein 1	Rlbp1
HHLG14g0160	1.81655	0.0057	0.0319823	sp|P00530|FPS_FUJSV	Tyrosine-protein kinase transforming protein Fps	V-FPS
HHLG14g0166	3.07175	5e-05	0.000773118	sp|Q6VNS1|NTRK3_MOUSE	NT-3 growth factor receptor	Ntrk3
HHLG14g0178	-3.12797	5e-05	0.000773118	sp|P26630|PAX6_DANRE	Paired box protein Pax-6	pax6a
HHLG14g0192	1.77951	0.00065	0.00622146	sp|A2T7G9|HTAI2_PONPY	Oxidoreductase HTATIP2	HTATIP2
HHLG14g0207	1.49953	0.0003	0.00340707	sp|Q8VC03|EMAL3_MOUSE	Echinoderm microtubule-associated protein-like 3	Eml3
HHLG14g0209	-3.49649	0.0008	0.00732739	sp|P47974|TISD_HUMAN	Zinc finger protein 36, C3H1 type-like 2	ZFP36L2
HHLG14g0217	3.74305	0.0004	0.00428189	sp|P30872|SSR1_HUMAN	Somatostatin receptor type 1	SSTR1
HHLG14g0216	1.2717	0.00105	0.00898495	sp|Q9ET61|C1QR1_RAT	Complement component C1q receptor	Cd93
HHLG14g0214	-1.05772	0.0011	0.00933346	sp|Q8C669|PELI1_MOUSE	E3 ubiquitin-protein ligase pellino homolog 1	Peli1
HHLG14g0241	1.4347	5e-05	0.000773118	sp|Q9QX96|SALL2_MOUSE	Sal-like protein 2	Sall2
HHLG14g0250	1.07887	0.01015	0.0486601	sp|Q75J93|CPAS1_DICDI	Circularly permutated Ras protein 1	cpras1
HHLG14g0255	-1.32015	0.00015	0.00195837	sp|Q68FE7|T151B_MOUSE	Transmembrane protein 151B	Tmem151b
HHLG14g0267	1.44271	0.00615	0.0337239	sp|Q8N6D2|RN182_HUMAN	E3 ubiquitin-protein ligase RNF182	RNF182
HHLG14g0281	2.97335	5e-05	0.000773118	sp|Q8C142|ARH_MOUSE	Low density lipoprotein receptor adapter protein 1	Ldlrap1
HHLG14g0290	2.28002	0.00235	0.0166351	sp|Q8IDX6|RBP2A_PLAF7	Reticulocyte-binding protein 2 homolog a	PF13_0198
HHLG14g0291	1.65206	0.00145	0.0114987	sp|O35393|EFNB3_MOUSE	Ephrin-B3	Efnb3
HHLG14g0323	-1.12559	0.001	0.00866762	sp|P11217|PYGM_HUMAN	Glycogen phosphorylase, muscle form	PYGM
HHLG14g0331	-0.905957	0.0041	0.0251548	sp|Q64398|DGKH_MESAU	Diacylglycerol kinase eta	DGKH
HHLG14g0350	0.86628	0.0071	0.0374443	sp|Q99L27|GMPR2_MOUSE	GMP reductase 2	Gmpr2
HHLG14g0353	-1.01227	0.00715	0.0375898	sp|P0C6B8|SVEP1_RAT	Sushi, von Willebrand factor type A, EGF and pentraxin domain-containing protein 1	Svep1
HHLG14g0345	-0.962829	0.0041	0.0251548	sp|Q9JIX8|ACINU_MOUSE	Apoptotic chromatin condensation inducer in the nucleus	Acin1
HHLG14g0358	-0.933352	0.0075	0.0390357	sp|A4IGD2|NAT8L_DANRE	N-acetylaspartate synthetase	nat8l
HHLG14g0352	-1.53606	5e-05	0.000773118	sp|Q9WVR6|LAT2_RAT	Large neutral amino acids transporter small subunit 2	Slc7a8
HHLG14g0367	2.75812	5e-05	0.000773118	sp|P07090|CALB2_CHICK	Calretinin	CALB2
HHLG14g0361	-1.51807	0.00235	0.0166351	sp|Q96S53|TESK2_HUMAN	Dual specificity testis-specific protein kinase 2	TESK2
HHLG14g0387	-2.32555	0.0001	0.00140325	sp|Q6EIG3|CP26B_DANRE	Cytochrome P450 26B1	cyp26b1
HHLG14g0393	1.32238	0.0001	0.00140325	sp|Q6DBW9|C99L2_DANRE	CD99 antigen-like protein 2	cd99l2
HHLG14g0392	-1.48336	5e-05	0.000773118	sp|Q9Z2C4|MTMR1_MOUSE	Myotubularin-related protein 1	Mtmr1
HHLG14g0443	-1.34202	0.00015	0.00195837	sp|Q13370|PDE3B_HUMAN	cGMP-inhibited 3',5'-cyclic phosphodiesterase B	PDE3B
HHLG14g0446	2.50442	5e-05	0.000773118	sp|P50607|TUB_HUMAN	Tubby protein homolog	TUB
HHLG14g0451	1.91151	0.0001	0.00140325	sp|Q924W6|TRI66_MOUSE	Tripartite motif-containing protein 66	Trim66
HHLG14g0456	1.96679	0.0061	0.0335106	sp|Q59I64|YLAT2_DANRE	Y+L amino acid transporter 2	slc7a6
HHLG14g0458	-1.57682	0.00525	0.0300948	sp|Q8K3V3|GPR56_RAT	G-protein coupled receptor 56	Gpr56
HHLG14g0460	1.73412	5e-05	0.000773118	sp|Q6NZW0|C102A_DANRE	Coiled-coil domain-containing protein 102A	ccdc102a
HHLG14g0478	2.98719	0.00265	0.0181297	sp|Q9DC11|PXDC2_MOUSE	Plexin domain-containing protein 2	Plxdc2
HHLG14g0467	-0.993656	0.0024	0.0169058	sp|Q8IDX6|RBP2A_PLAF7	Reticulocyte-binding protein 2 homolog a	PF13_0198
HHLG14g0488	1.25991	0.0005	0.00508555	sp|C6K2K4|NETO2_RAT	Neuropilin and tolloid-like protein 2	Neto2
HHLG14g0493	-2.55286	0.00025	0.00296524	sp|Q8TE60|ATS18_HUMAN	A disintegrin and metalloproteinase with thrombospondin motifs 18	ADAMTS18
HHLG14g0500	-0.993652	0.0078	0.0402159	sp|Q08BG1|TMPPE_DANRE	Transmembrane protein with metallophosphoesterase domain	tmppe
HHLG14g0507	-1.75185	5e-05	0.000773118	sp|P70550|RAB8B_RAT	Ras-related protein Rab-8B	Rab8b
HHLG14g0513	-0.956695	0.0042	0.0256225	sp|Q9Y4G6|TLN2_HUMAN	Talin-2	TLN2
HHLG14g0525	-1.91571	5e-05	0.000773118	sp|Q9NPR2|SEM4B_HUMAN	Semaphorin-4B	SEMA4B
HHLG14g0535	-2.76346	0.0087	0.043418	sp|Q60FX9|CCNB2_ANGJA	G2/mitotic-specific cyclin-B2	ccnb2
HHLG14g0549	1.6228	5e-05	0.000773118	sp|O15090|ZN536_HUMAN	Zinc finger protein 536	ZNF536
HHLG14g0533	-0.917783	0.0051	0.0294474	sp|Q9NWH9|SLTM_HUMAN	SAFB-like transcription modulator	SLTM
HHLG14g0546	1.45468	0.0043	0.0260484	sp|A4QNX6|CTL2B_DANRE	CTD small phosphatase-like protein 2-B	ctdspl2b
HHLG14g0573	-1.87202	5e-05	0.000773118	sp|Q3B7T3|BEAN1_HUMAN	Protein BEAN1	BEAN1
HHLG14g0567	-1.15123	0.00025	0.00296524	sp|Q6PDL0|DC1L2_MOUSE	Cytoplasmic dynein 1 light intermediate chain 2	Dync1li2
HHLG14g0582	-0.948571	0.00385	0.0240063	sp|O13166|TLE2_DANRE	Protein groucho-2	gro2
HHLG14g0583	-1.54708	0.0002	0.00247119	sp|Q9BZF9|UACA_HUMAN	Uveal autoantigen with coiled-coil domains and ankyrin repeats	UACA
HHLG14g0577	-2.65164	5e-05	0.000773118	sp|Q9UQ03|COR2B_HUMAN	Coronin-2B	CORO2B
HHLG14g0603	0.911178	0.0099	0.047803	sp|Q96PX9|PKH4B_HUMAN	Pleckstrin homology domain-containing family G member 4B	PLEKHG4B
HHLG14g0622	-1.38993	0.00035	0.00384618	sp|Q4LDQ3|IRX5_XENTR	Iroquois-class homeodomain protein irx-5	irx5
HHLG14g0620	2.66654	5e-05	0.000773118	sp|P08253|MMP2_HUMAN	72 kDa type IV collagenase	MMP2
HHLG14g0630	-1.04959	0.00135	0.0109354	sp|Q4H4B6|SCRIB_DANRE	Protein scribble homolog	scrib
HHLG14g0633	-1.9192	0.00095	0.00834684	sp|P09015|HME2A_DANRE	Homeobox protein engrailed-2a	eng2a
HHLG14g0634	-1.17103	0.00045	0.00467622	sp|Q9CXK9|RBM33_MOUSE	RNA-binding protein 33	Rbm33
HHLG14g0648	1.45879	0.0001	0.00140325	sp|Q96PQ0|SORC2_HUMAN	VPS10 domain-containing receptor SorCS2	SORCS2
HHLG14g0641	4.81857	5e-05	0.000773118	sp|O02695|PTPR2_MACNE	Receptor-type tyrosine-protein phosphatase N2	PTPRN2
HHLG14g0652	-1.09598	0.0008	0.00732739	sp|Q92628|K0232_HUMAN	Uncharacterized protein KIAA0232	KIAA0232
HHLG14g0653	-0.861038	0.00645	0.0349125	sp|P54829|PTN5_HUMAN	Tyrosine-protein phosphatase non-receptor type 5	PTPN5
HHLG14g0664	-0.885512	0.0055	0.0311086	sp|Q9C0C7|AMRA1_HUMAN	Activating molecule in BECN1-regulated autophagy protein 1	AMBRA1
HHLG14g0665	1.90199	0.0006	0.00584101	sp|P17200|ACM4_CHICK	Muscarinic acetylcholine receptor M4	CHRM4
HHLG14g0667	1.57488	5e-05	0.000773118	sp|Q80UP3|DGKZ_MOUSE	Diacylglycerol kinase zeta	Dgkz
HHLG14g0673	1.17395	0.00085	0.00768512	sp|Q5FWK3|RHG01_MOUSE	Rho GTPase-activating protein 1	Arhgap1
HHLG14g0666	-1.20126	0.0008	0.00732739	sp|P48531|MKB_XENLA	Midkine-B	mdk-b
HHLG14g0694	2.07463	0.00065	0.00622146	sp|Q6TNR1|RHPN2_DANRE	Rhophilin-2	rhpn2
HHLG14g0695	-0.91265	0.0067	0.03595	sp|P63116|AAA1_RAT	Asc-type amino acid transporter 1	Slc7a10
HHLG14g0704	1.30278	0.00015	0.00195837	sp|Q80TL1|ADCY2_MOUSE	Adenylate cyclase type 2	Adcy2
HHLG14g0710	2.22355	0.00045	0.00467622	sp|O15405|TOX3_HUMAN	TOX high mobility group box family member 3	TOX3
HHLG14g0709	3.29752	0.00375	0.0235578	sp|Q9ER74|SALL1_MOUSE	Sal-like protein 1	Sall1
HHLG14g0675	-3.64952	5e-05	0.000773118	sp|Q9H9D4|ZN408_HUMAN	Zinc finger protein 408	ZNF408
HHLG14g0722	-1.80819	5e-05	0.000773118	sp|H3BS89|T178B_HUMAN	Transmembrane protein 178B	TMEM178B
HHLG14g0733	2.65417	5e-05	0.000773118	sp|Q90322|BDNF_CYPCA	Brain-derived neurotrophic factor	bdnf
HHLG14g0734	-1.36172	0.00035	0.00384618	sp|Q5F425|LIN7C_CHICK	Protein lin-7 homolog C	LIN7C
HHLG14g0739	1.84121	0.0048	0.028206	sp|Q8IVU1|IGDC3_HUMAN	Immunoglobulin superfamily DCC subclass member 3	IGDCC3
HHLG14g0742	2.68772	5e-05	0.000773118	sp|O15943|CADN_DROME	Neural-cadherin	CadN
HHLG14g0749	-2.74197	5e-05	0.000773118	sp|P40220|RABP1_CHICK	Cellular retinoic acid-binding protein 1	CRABP1
HHLG14g0753	-2.83534	0.00125	0.0103135	sp|P49918|CDN1C_HUMAN	Cyclin-dependent kinase inhibitor 1C	CDKN1C
HHLG14g0757	1.51521	0.00095	0.00834684	sp|O35474|EDIL3_MOUSE	EGF-like repeat and discoidin I-like domain-containing protein 3	Edil3
HHLG14g0761	1.77435	5e-05	0.000773118	sp|Q76KP1|B4GN4_HUMAN	N-acetyl-beta-glucosaminyl-glycoprotein 4-beta-N-acetylgalactosaminyltransferase 1	B4GALNT4
HHLG14g0762	2.4118	0.0006	0.00584101	sp|Q7TQI7|ABTB2_MOUSE	Ankyrin repeat and BTB/POZ domain-containing protein 2	Abtb2
HHLG14g0769	-2.41718	5e-05	0.000773118	sp|Q5ZEQ8|FJX1_XIPMA	Four-jointed box protein 1	fjx1
HHLG14g0784	-0.925473	0.00775	0.0400059	sp|Q0IHT3|CRTC3_XENTR	CREB-regulated transcription coactivator 3	crtc3
HHLG14g0787	2.47069	5e-05	0.000773118	sp|Q16568|CART_HUMAN	Cocaine- and amphetamine-regulated transcript protein	CARTPT
HHLG14g0796	1.29297	0.0026	0.0179094	sp|Q0VF96|CGNL1_HUMAN	Cingulin-like protein 1	CGNL1
HHLG14g0791	1.40278	5e-05	0.000773118	sp|Q9QYR6|MAP1A_MOUSE	Microtubule-associated protein 1A	Map1a
HHLG14g0798	2.80647	0.00315	0.0205895	sp|Q6P2C0|WDR93_HUMAN	WD repeat-containing protein 93	WDR93
HHLG14g0813	1.74598	5e-05	0.000773118	sp|O43182|RHG06_HUMAN	Rho GTPase-activating protein 6	ARHGAP6
HHLG14g0823	1.09353	0.00275	0.0186617	sp|O15534|PER1_HUMAN	Period circadian protein homolog 1	PER1
HHLG14g0820	1.26002	0.00235	0.0166351	sp|Q6TNT2|ANR46_DANRE	Ankyrin repeat domain-containing protein 46	ankrd46
HHLG14g0846	3.48501	0.0001	0.00140325	sp|Q9ULI1|NWD2_HUMAN	NACHT and WD repeat domain-containing protein 2	NWD2
HHLG14g0841	1.047	0.0049	0.0286043	sp|Q921G6|LRCH4_MOUSE	Leucine-rich repeat and calponin homology domain-containing protein 4	Lrch4
HHLG14g0851	1.55295	0.0014	0.0112082	sp|P23685|NAC1_CANFA	Sodium/calcium exchanger 1	SLC8A1
HHLG14g0849	-1.50193	0.0046	0.02735	sp|Q8MIK9|PP14B_PIG	Protein phosphatase 1 regulatory subunit 14B	PPP1R14B
HHLG14g0856	1.92778	0.0003	0.00340707	sp|Q99704|DOK1_HUMAN	Docking protein 1	DOK1
HHLG14g0858	2.76127	0.0009	0.00803138	sp|Q9Z123|SEM4F_MOUSE	Semaphorin-4F	Sema4f
HHLG14g0864	1.01898	0.01025	0.0489762	sp|P10160|IF5A1_RABIT	Eukaryotic translation initiation factor 5A-1	EIF5A
HHLG14g0869	1.90421	0.00615	0.0337239	sp|O00560|SDCB1_HUMAN	Syntenin-1	SDCBP
HHLG14g0883	1.11971	0.0071	0.0374443	sp|Q32KH5|GALNS_CANFA	N-acetylgalactosamine-6-sulfatase	GALNS
HHLG14g0865	-1.29864	5e-05	0.000773118	sp|Q01484|ANK2_HUMAN	Ankyrin-2	ANK2
HHLG14g0905	-0.892748	0.0077	0.0398159	sp|Q9ERR8|ZN319_MOUSE	Zinc finger protein 319	Znf319
HHLG14g0906	-1.03414	0.0008	0.00732739	sp|Q9ET77|JPH3_MOUSE	Junctophilin-3	Jph3
HHLG14g0913	-1.21011	0.0002	0.00247119	sp|Q9Z1N3|MYO9A_RAT	Unconventional myosin-IXa	Myo9a
HHLG14g0925	-1.06911	0.0011	0.00933346	sp|Q8BHY3|ANO1_MOUSE	Anoctamin-1	Ano1
HHLG14g0934	0.956506	0.00505	0.0292313	sp|Q7SXF1|DHCR7_DANRE	7-dehydrocholesterol reductase	dhcr7
HHLG14g0944	inf	5e-05	0.000773118	sp|Q9I993|BCDO1_CHICK	Beta,beta-carotene 15,15'-monooxygenase	BCO1
HHLG14g0950	1.19827	0.0023	0.0163965	sp|Q90839|DKK3_CHICK	Dickkopf-related protein 3	DKK3
HHLG14g0947	3.20846	5e-05	0.000773118	sp|Q80TB8|VAT1L_MOUSE	Synaptic vesicle membrane protein VAT-1 homolog-like	Vat1l
HHLG14g0951	-1.93524	5e-05	0.000773118	sp|O94851|MICA2_HUMAN	Protein-methionine sulfoxide oxidase MICAL2	MICAL2
HHLG14g0959	3.1213	0.00635	0.0345446	sp|Q6P9A2|GLT18_HUMAN	Polypeptide N-acetylgalactosaminyltransferase 18	GALNT18
HHLG14g0964	2.36024	0.0022	0.015852	sp|O08739|AMPD3_MOUSE	AMP deaminase 3	Ampd3
HHLG14g0974	3.62025	0.00045	0.00467622	sp|Q0VE82|CPNE7_MOUSE	Copine-7	Cpne7
HHLG14g0976	1.78069	0.00955	0.0465823	sp|O94537|PPK4_SCHPO	Serine/threonine-protein kinase ppk4	ppk4
HHLG14g0983	1.60865	0.00035	0.00384618	sp|Q15911|ZFHX3_HUMAN	Zinc finger homeobox protein 3	ZFHX3
HHLG14g1006	-1.35263	0.00125	0.0103135	sp|Q2KI69|KCIP4_BOVIN	Kv channel-interacting protein 4	KCNIP4
HHLG14g1011	-2.14658	5e-05	0.000773118	sp|Q865B7|PRGC1_BOVIN	Peroxisome proliferator-activated receptor gamma coactivator 1-alpha	PPARGC1A
HHLG14g1008	-1.76955	0.0002	0.00247119	sp|S4X0Q8|AGRA3_DANRE	Adhesion G protein-coupled receptor A3	adgra3
HHLG14g1024	inf	5e-05	0.000773118	sp|P41585|PACA_ONCNE	Glucagon family neuropeptides	PACA
HHLG14g1030	1.73222	0.00035	0.00384618	sp|P54288|CACB2_RABIT	Voltage-dependent L-type calcium channel subunit beta-2	CACNB2
HHLG14g1032	2.51268	0.0032	0.0208397	sp|O75096|LRP4_HUMAN	Low-density lipoprotein receptor-related protein 4	LRP4
HHLG14g1031	2.70093	0.0002	0.00247119	sp|Q9QYP1|LRP4_RAT	Low-density lipoprotein receptor-related protein 4	Lrp4
HHLG14g1034	3.76125	5e-05	0.000773118	sp|Q9HC58|NCKX3_HUMAN	Sodium/potassium/calcium exchanger 3	SLC24A3
HHLG14g1036	3.42566	5e-05	0.000773118	sp|Q7LDG7|GRP2_HUMAN	RAS guanyl-releasing protein 2	RASGRP2
HHLG14g1057	0.818528	0.01	0.0481704	sp|Q9WVI9|JIP1_MOUSE	C-Jun-amino-terminal kinase-interacting protein 1	Mapk8ip1
HHLG14g1072	1.13048	0.0006	0.00584101	sp|Q5U318|PEA15_RAT	Astrocytic phosphoprotein PEA-15	Pea15
HHLG15g0003	3.26362	0.0089	0.0441172	sp|O95294|RASL1_HUMAN	RasGAP-activating-like protein 1	RASAL1
HHLG15g0015	2.56666	5e-05	0.000773118	sp|P19637|TPA_RAT	Tissue-type plasminogen activator	Plat
HHLG14g1043	-1.98108	5e-05	0.000773118	sp|Q64487|PTPRD_MOUSE	Receptor-type tyrosine-protein phosphatase delta	Ptprd
HHLG15g0052	-1.39681	0.003	0.0198715	sp|P56400|GP1BB_MOUSE	Platelet glycoprotein Ib beta chain	Gp1bb
HHLG15g0053	-0.938088	0.0038	0.0237632	sp|Q9BGQ3|SEPT5_MACFA	Septin-5	43348
HHLG15g0063	-2.60438	5e-05	0.000773118	sp|Q05BQ1|TUTLA_MOUSE	Protein turtle homolog A	Igsf9
HHLG15g0069	2.3208	0.0026	0.0179094	sp|Q80XG9|LRRT4_MOUSE	Leucine-rich repeat transmembrane neuronal protein 4	Lrrtm4
HHLG15g0073	1.17914	0.0105	0.0498709	sp|P16053|NFM_CHICK	Neurofilament medium polypeptide	NEFM
HHLG15g0088	3.52781	0.0081	0.0412903	sp|Q5RJY2|G2E3_MOUSE	G2/M phase-specific E3 ubiquitin-protein ligase	G2e3
HHLG15g0084	-2.78175	5e-05	0.000773118	sp|A8E0R9|GRIP2_XENLA	Glutamate receptor-interacting protein 2	grip2
HHLG15g0096	1.1209	0.0051	0.0294474	sp|Q9H2S1|KCNN2_HUMAN	Small conductance calcium-activated potassium channel protein 2	KCNN2
HHLG15g0094	5.21497	0.00015	0.00195837	sp|Q92911|SC5A5_HUMAN	Sodium/iodide cotransporter	SLC5A5
HHLG15g0093	1.17339	0.0013	0.0106187	sp|Q75R65|JAK2_CHICK	Tyrosine-protein kinase JAK2	JAK2
HHLG15g0109	2.04671	5e-05	0.000773118	sp|Q0P4P2|FBCD1_XENTR	Fibrinogen C domain-containing protein 1	fibcd1
HHLG15g0120	1.6349	5e-05	0.000773118	sp|Q96RU3|FNBP1_HUMAN	Formin-binding protein 1	FNBP1
HHLG15g0137	2.38593	0.00085	0.00768512	sp|O15264|MK13_HUMAN	Mitogen-activated protein kinase 13	MAPK13
HHLG15g0126	-0.85333	0.00775	0.0400059	sp|Q5VWN6|F208B_HUMAN	Protein FAM208B	FAM208B
HHLG15g0133	-1.01431	0.0019	0.014174	sp|Q6E2N3|TRI33_DANRE	E3 ubiquitin-protein ligase TRIM33	trim33
HHLG15g0147	1.94518	0.0071	0.0374443	sp|Q99952|PTN18_HUMAN	Tyrosine-protein phosphatase non-receptor type 18	PTPN18
HHLG15g0159	-1.10031	0.0016	0.0124048	sp|P41158|ELK4_MOUSE	ETS domain-containing protein Elk-4	Elk4
HHLG15g0163	3.90714	0.0043	0.0260484	sp|O00222|GRM8_HUMAN	Metabotropic glutamate receptor 8	GRM8
HHLG15g0157	-1.87695	5e-05	0.000773118	sp|A0N0X6|LRRN1_BOVIN	Leucine-rich repeat neuronal protein 1	LRRN1
HHLG15g0172	-0.958427	0.0047	0.0277642	sp|Q9Z2E2|MBD1_MOUSE	Methyl-CpG-binding domain protein 1	Mbd1
HHLG15g0171	-1.45978	0.0001	0.00140325	sp|Q96HB5|CC120_HUMAN	Coiled-coil domain-containing protein 120	CCDC120
HHLG15g0176	2.16924	5e-05	0.000773118	sp|P98174|FGD1_HUMAN	FYVE, RhoGEF and PH domain-containing protein 1	FGD1
HHLG15g0183	-1.78803	5e-05	0.000773118	sp|Q9Z2V5|HDAC6_MOUSE	Histone deacetylase 6	Hdac6
HHLG15g0184	1.20986	0.00555	0.0313152	sp|Q86UP9|LHPL3_HUMAN	Lipoma HMGIC fusion partner-like 3 protein	LHFPL3
HHLG15g0190	-0.900367	0.00575	0.0321851	sp|Q9UNH5|CC14A_HUMAN	Dual specificity protein phosphatase CDC14A	CDC14A
HHLG15g0214	-0.903485	0.00535	0.0305521	sp|Q9Y6H5|SNCAP_HUMAN	Synphilin-1	SNCAIP
HHLG15g0221	-1.10276	0.0007	0.00659757	sp|Q9H2E6|SEM6A_HUMAN	Semaphorin-6A	SEMA6A
HHLG15g0224	1.70463	5e-05	0.000773118	sp|Q6NWZ9|CDO1_DANRE	Cysteine dioxygenase type 1	cdo1
HHLG15g0237	1.7412	5e-05	0.000773118	sp|P0C026|NUD24_ARATH	Nudix hydrolase 24, chloroplastic	NUDT24
HHLG15g0247	1.95287	5e-05	0.000773118	sp|O55017|CAC1B_MOUSE	Voltage-dependent N-type calcium channel subunit alpha-1B	Cacna1b
HHLG15g0231	-1.57322	5e-05	0.000773118	sp|Q64568|AT2B3_RAT	Plasma membrane calcium-transporting ATPase 3	Atp2b3
HHLG15g0262	4.04932	5e-05	0.000773118	sp|Q5UU75|DMTA2_DANRE	Doublesex- and mab-3-related transcription factor A2	dmrta2
HHLG15g0261	-1.06972	0.0005	0.00508555	sp|Q7SZT7|ELAV4_XENLA	ELAV-like protein 4	elavl4
HHLG15g0281	-1.74515	0.0035	0.0224021	sp|Q5I047|F173B_XENLA	Protein FAM173B	fam173b
HHLG15g0288	1.81962	0.0003	0.00340707	sp|O94818|NOL4_HUMAN	Nucleolar protein 4	NOL4
HHLG15g0296	1.31114	0.0086	0.0430827	sp|O88632|SEM3F_MOUSE	Semaphorin-3F	Sema3f
HHLG15g0298	1.29602	0.0041	0.0251548	sp|Q99624|S38A3_HUMAN	Sodium-coupled neutral amino acid transporter 3	SLC38A3
HHLG15g0310	inf	5e-05	0.000773118	sp|Q08C53|BBOF1_DANRE	Basal body-orientation factor 1	ccdc176
HHLG15g0307	1.37696	0.00705	0.0373109	sp|Q7TN12|CA106_MOUSE	Uncharacterized protein C1orf106 homolog	CA106
HHLG15g0325	-0.976199	0.00325	0.0211243	sp|B0S5A7|CTL5B_DANRE	Choline transporter-like protein 5-B (Fragment)	slc44a5b
HHLG15g0326	inf	5e-05	0.000773118	sp|Q68G74|LHX8_HUMAN	LIM/homeobox protein Lhx8	LHX8
HHLG15g0327	3.4446	5e-05	0.000773118	sp|Q5RHP9|ERIC3_HUMAN	Glutamate-rich protein 3	ERICH3
HHLG15g0350	-4.6047	0.00675	0.036154	sp|Q0ZGT2|NEXN_HUMAN	Nexilin	NEXN
HHLG15g0354	0.905571	0.008	0.0409534	sp|P36551|HEM6_HUMAN	Oxygen-dependent coproporphyrinogen-III oxidase, mitochondrial	CPOX
HHLG15g0365	1.38183	0.0014	0.0112082	sp|Q4PLW0|PLIN2_PIG	Perilipin-2	PLIN2
HHLG15g0374	1.00993	0.00705	0.0373109	sp|Q04721|NOTC2_HUMAN	Neurogenic locus notch homolog protein 2	NOTCH2
HHLG15g0382	1.21462	0.00855	0.0428821	sp|E7FBF7|FCHO1_DANRE	F-BAR domain only protein 1	fcho1
HHLG15g0383	1.14376	0.0043	0.0260484	sp|Q5EAP5|RFX2_DANRE	DNA-binding protein RFX2	rfx2
HHLG15g0389	1.12789	0.0073	0.0381724	sp|P43404|ZAP70_MOUSE	Tyrosine-protein kinase ZAP-70	Zap70
HHLG15g0392	0.926918	0.0071	0.0374443	sp|Q9HBH9|MKNK2_HUMAN	MAP kinase-interacting serine/threonine-protein kinase 2	MKNK2
HHLG15g0406	2.24801	5e-05	0.000773118	sp|Q7SYM0|UCK2A_DANRE	Uridine-cytidine kinase 2-A	uck2a
HHLG15g0409	2.91339	0.00015	0.00195837	sp|Q9H237|PORCN_HUMAN	Protein-serine O-palmitoleoyltransferase porcupine	PORCN
HHLG15g0414	2.8437	5e-05	0.000773118	sp|Q9QYC5|ETBR2_RAT	Prosaposin receptor GPR37L1	Gpr37l1
HHLG15g0422	3.19727	0.0002	0.00247119	sp|Q0IIY7|AJAP1_XENTR	Adherens junction-associated protein 1	ajap1
HHLG15g0439	2.86897	0.0003	0.00340707	sp|Q9QY39|PDZD4_MOUSE	PDZ domain-containing protein 4	Pdzd4
HHLG15g0441	1.8942	0.0064	0.0347353	sp|Q5DU25|IQEC2_MOUSE	IQ motif and SEC7 domain-containing protein 2	Iqsec2
HHLG15g0443	-1.26635	0.0001	0.00140325	sp|Q9WVQ1|MAGI2_MOUSE	Membrane-associated guanylate kinase, WW and PDZ domain-containing protein 2	Magi2
HHLG15g0447	inf	5e-05	0.000773118	sp|Q9BYL1|SAM10_HUMAN	Sterile alpha motif domain-containing protein 10	SAMD10
HHLG15g0448	3.26625	5e-05	0.000773118	sp|Q9EQR5|LIME1_MOUSE	Lck-interacting transmembrane adapter 1	Lime1
HHLG15g0466	-0.961143	0.00275	0.0186617	sp|Q96T37|RBM15_HUMAN	Putative RNA-binding protein 15	RBM15
HHLG15g0469	1.52787	0.00105	0.00898495	sp|Q03721|KCNC4_HUMAN	Potassium voltage-gated channel subfamily C member 4	KCNC4
HHLG15g0472	-1.18475	0.001	0.00866762	sp|Q5E9S2|NFYA_BOVIN	Nuclear transcription factor Y subunit alpha	NFYA
HHLG15g0473	-1.28579	0.00125	0.0103135	sp|Q5R7E7|NGRN_PONAB	Neugrin	NGRN
HHLG15g0474	-1.32909	0.00015	0.00195837	sp|Q6NUT7|SORT1_DANRE	Sortilin	sort1
HHLG15g0482	2.30985	5e-05	0.000773118	sp|Q02356|AMPD2_RAT	AMP deaminase 2	Ampd2
HHLG15g0485	-3.32832	5e-05	0.000773118	sp|Q91WL0|ES8L3_MOUSE	Epidermal growth factor receptor kinase substrate 8-like protein 3	Eps8l3
HHLG15g0471	-0.953253	0.00295	0.0196437	sp|Q68FL4|SAHH3_MOUSE	Putative adenosylhomocysteinase 3	Ahcyl2
HHLG15g0498	1.58052	0.0088	0.0437724	sp|Q6U8D7|FOXP3_MACFA	Forkhead box protein P3	FOXP3
HHLG15g0508	4.21762	5e-05	0.000773118	sp|Q9W686|SE3AB_DANRE	Semaphorin-3ab	sema3ab
HHLG15g0522	1.35348	0.0002	0.00247119	sp|O35678|MGLL_MOUSE	Monoglyceride lipase	Mgll
HHLG15g0531	-1.18298	0.00945	0.0462589	sp|Q13214|SEM3B_HUMAN	Semaphorin-3B	SEMA3B
HHLG15g0515	-0.877074	0.00405	0.0249087	sp|A0JML8|DALD3_DANRE	DALR anticodon-binding domain-containing protein 3	dalrd3
HHLG15g0543	2.40293	5e-05	0.000773118	sp|Q8C147|DOCK8_MOUSE	Dedicator of cytokinesis protein 8	Dock8
HHLG15g0550	-0.877977	0.0076	0.0393729	sp|Q6P5G0|MK04_MOUSE	Mitogen-activated protein kinase 4	Mapk4
HHLG15g0551	2.41527	0.0002	0.00247119	sp|Q5RE11|TSN3_PONAB	Tetraspanin-3	TSPAN3
HHLG15g0559	-1.36365	5e-05	0.000773118	sp|Q68Y21|GRID2_DANRE	Glutamate receptor ionotropic, delta-2	grid2
HHLG15g0576	-1.23421	0.0039	0.0242479	sp|Q8BTH6|SCRT2_MOUSE	Transcriptional repressor scratch 2	Scrt2
HHLG15g0579	1.04763	0.00205	0.0150403	sp|Q05826|CEBPB_CHICK	CCAAT/enhancer-binding protein beta	CEBPB
HHLG15g0581	0.841133	0.00945	0.0462589	sp|Q91VH1|ADR1_MOUSE	Adiponectin receptor protein 1	Adipor1
HHLG15g0585	4.11162	5e-05	0.000773118	sp|Q8BVA4|LMOD1_MOUSE	Leiomodin-1	Lmod1
HHLG15g0599	1.5508	5e-05	0.000773118	sp|B0UXH6|RGPS1_DANRE	Ras-specific guanine nucleotide-releasing factor RalGPS1	ralgps1
HHLG15g0594	2.22863	5e-05	0.000773118	sp|O88799|ZAN_MOUSE	Zonadhesin	Zan
HHLG15g0607	-1.7942	0.0004	0.00428189	sp|Q1LY77|SE1BA_DANRE	Histone-lysine N-methyltransferase SETD1B-A	setd1ba
HHLG15g0615	1.91644	5e-05	0.000773118	sp|Q80U40|RIMB2_MOUSE	RIMS-binding protein 2	Rimbp2
HHLG15g0623	0.981266	0.0031	0.0203376	sp|B0JZG0|S23A2_XENTR	Solute carrier family 23 member 2	slc23a2
HHLG15g0622	1.18847	0.0015	0.01179	sp|P50749|RASF2_HUMAN	Ras association domain-containing protein 2	RASSF2
HHLG15g0633	2.55542	0.00045	0.00467622	sp|O00451|GFRA2_HUMAN	GDNF family receptor alpha-2	GFRA2
HHLG15g0652	1.44697	0.0001	0.00140325	sp|Q8NAA5|LR75A_HUMAN	Leucine-rich repeat-containing protein 75A	LRRC75A
HHLG15g0650	-2.25357	0.01045	0.0497351	sp|Q9QWE9|GGT5_RAT	Gamma-glutamyltransferase 5	Ggt5
HHLG15g0662	1.51949	0.0039	0.0242479	sp|Q05922|DUS2_MOUSE	Dual specificity protein phosphatase 2	Dusp2
HHLG15g0668	1.37072	0.0085	0.0427022	sp|Q5BJI6|POP5_DANRE	Ribonuclease P/MRP protein subunit POP5	pop5
HHLG15g0669	3.3139	0.001	0.00866762	sp|A4IIT5|OLM2A_XENTR	Olfactomedin-like protein 2A	olfml2a
HHLG15g0676	1.43461	0.0004	0.00428189	sp|Q68F72|S15A4_XENLA	Solute carrier family 15 member 4	slc15a4
HHLG15g0695	3.51417	5e-05	0.000773118	sp|Q9H2X9|S12A5_HUMAN	Solute carrier family 12 member 5	SLC12A5
HHLG15g0704	1.74389	0.0009	0.00803138	sp|Q99572|P2RX7_HUMAN	P2X purinoceptor 7	P2RX7
HHLG15g0718	-1.09687	0.0013	0.0106187	sp|C9J069|CI172_HUMAN	Uncharacterized protein C9orf172	C9orf172
HHLG15g0727	2.41784	5e-05	0.000773118	sp|Q58EK3|PLCX3_DANRE	PI-PLC X domain-containing protein 3	plcxd3
HHLG15g0732	1.11029	0.002	0.0147487	sp|Q9Y5X9|LIPE_HUMAN	Endothelial lipase	LIPG
HHLG15g0735	2.95779	5e-05	0.000773118	sp|P98063|BMP1_MOUSE	Bone morphogenetic protein 1	Bmp1
HHLG15g0736	3.90412	5e-05	0.000773118	sp|Q9P2K9|PTHD2_HUMAN	Patched domain-containing protein 2	PTCHD2
HHLG15g0741	1.5958	0.0069	0.03671	sp|Q13976|KGP1_HUMAN	cGMP-dependent protein kinase 1	PRKG1
HHLG15g0740	1.05251	0.00155	0.012073	sp|P55076|B2MG_LABIN	Beta-2-microglobulin	b2m
HHLG15g0751	inf	0.00055	0.00546166	sp|Q5FVB2|LMO41_XENTR	LIM domain transcription factor LMO4.1	lmo4.1
HHLG15g0763	-2.19139	5e-05	0.000773118	sp|Q0VD34|PHYIP_BOVIN	Phytanoyl-CoA hydroxylase-interacting protein	PHYHIP
HHLG15g0778	1.15243	0.00545	0.0309069	sp|Q90Z00|FGR1A_DANRE	Fibroblast growth factor receptor 1-A	fgfr1a
HHLG15g0789	4.27512	0.00265	0.0181297	sp|P43300|EGR3_MOUSE	Early growth response protein 3	Egr3
HHLG15g0792	1.48465	0.0006	0.00584101	sp|P00516|KGP1_BOVIN	cGMP-dependent protein kinase 1	PRKG1
HHLG15g0798	-1.0732	0.00365	0.0231317	sp|O95429|BAG4_HUMAN	BAG family molecular chaperone regulator 4	BAG4
HHLG15g0804	-1.43764	0.0007	0.00659757	sp|Q568Q0|NUD18_DANRE	8-oxo-dGDP phosphatase NUDT18	nudt18
HHLG15g0805	-2.19489	5e-05	0.000773118	sp|Q13443|ADAM9_HUMAN	Disintegrin and metalloproteinase domain-containing protein 9	ADAM9
HHLG15g0806	-0.894758	0.0053	0.0303124	sp|Q6P6Z8|ODO1_XENLA	2-oxoglutarate dehydrogenase, mitochondrial	ogdh
HHLG15g0826	inf	5e-05	0.000773118	sp|Q8JIT6|FOXB2_XENLA	Forkhead box protein B2	foxb2
HHLG15g0840	1.60537	5e-05	0.000773118	sp|Q91987|NTRK2_CHICK	BDNF/NT-3 growth factors receptor	NTRK2
HHLG15g0860	1.49328	5e-05	0.000773118	sp|P24802|PLOD1_CHICK	Procollagen-lysine,2-oxoglutarate 5-dioxygenase 1	PLOD1
HHLG15g0867	inf	5e-05	0.000773118	sp|Q800I8|ANFC3_ORYLA	C-type natriuretic peptide 3	cnp-3
HHLG15g0882	4.72834	0.01035	0.0493603	sp|B1AK53|ESPN_HUMAN	Espin	ESPN
HHLG15g0891	-2.14672	5e-05	0.000773118	sp|Q6PE13|PRRT3_MOUSE	Proline-rich transmembrane protein 3	Prrt3
HHLG15g0902	-1.06912	0.00415	0.0253739	sp|P49116|NR2C2_HUMAN	Nuclear receptor subfamily 2 group C member 2	NR2C2
HHLG15g0904	-0.805162	0.0102	0.0487913	sp|Q80Y56|RBNS5_MOUSE	Rabenosyn-5	Rbsn
HHLG15g0929	1.41507	0.00015	0.00195837	sp|Q5JSP0|FGD3_HUMAN	FYVE, RhoGEF and PH domain-containing protein 3	FGD3
HHLG15g0942	inf	5e-05	0.000773118	sp|P56516|OPSD_RANTE	Rhodopsin	RHO
HHLG15g0934	1.09457	0.007	0.0371243	sp|Q6AZ51|I17RE_RAT	Interleukin-17 receptor E	Il17re
HHLG15g0948	3.0555	5e-05	0.000773118	sp|Q7Z3G6|PRIC2_HUMAN	Prickle-like protein 2	PRICKLE2
HHLG15g0944	1.24359	0.00025	0.00296524	sp|Q96QZ7|MAGI1_HUMAN	Membrane-associated guanylate kinase, WW and PDZ domain-containing protein 1	MAGI1
HHLG15g0941	1.40436	0.0001	0.00140325	sp|Q9Y4D7|PLXD1_HUMAN	Plexin-D1	PLXND1
HHLG16g0019	inf	5e-05	0.000773118	sp|Q9Z0S2|LHX2_MOUSE	LIM/homeobox protein Lhx2	Lhx2
HHLG16g0012	1.01221	0.0049	0.0286043	sp|Q8N895|ZN366_HUMAN	Zinc finger protein 366	ZNF366
HHLG16g0020	2.49177	5e-05	0.000773118	sp|P82279|CRUM1_HUMAN	Protein crumbs homolog 1	CRB1
HHLG16g0024	1.65853	0.00085	0.00768512	sp|Q6GNM6|F102A_XENLA	Protein FAM102A	fam102a
HHLG16g0036	1.40269	0.0071	0.0374443	sp|Q9H0I2|ENKD1_HUMAN	Enkurin domain-containing protein 1	ENKD1
HHLG16g0034	-1.0622	0.00125	0.0103135	sp|Q24117|DYL1_DROME	Dynein light chain 1, cytoplasmic	ctp
HHLG16g0046	1.47521	0.0006	0.00584101	sp|P79110|TXTP_BOVIN	Tricarboxylate transport protein, mitochondrial	SLC25A1
HHLG16g0047	3.02598	0.00155	0.012073	sp|Q32L50|SBSPO_BOVIN	Somatomedin-B and thrombospondin type-1 domain-containing protein	SBSPON
HHLG16g0052	1.19621	0.0012	0.00997182	sp|O54981|STIP1_CRIGR	Stress-induced-phosphoprotein 1	STIP1
HHLG16g0061	3.12835	5e-05	0.000773118	sp|O95294|RASL1_HUMAN	RasGAP-activating-like protein 1	RASAL1
HHLG16g0082	inf	5e-05	0.000773118	sp|Q90257|ES1_DANRE	ES1 protein, mitochondrial	es1
HHLG16g0066	1.05008	0.0042	0.0256225	sp|P49025|CTRO_MOUSE	Citron Rho-interacting kinase	Cit
HHLG16g0074	-0.918889	0.0047	0.0277642	sp|Q99719|SEPT5_HUMAN	Septin-5	43348
HHLG16g0093	1.62054	0.0027	0.0184051	sp|P16053|NFM_CHICK	Neurofilament medium polypeptide	NEFM
HHLG16g0095	-3.07191	5e-05	0.000773118	sp|A8E0R9|GRIP2_XENLA	Glutamate receptor-interacting protein 2	grip2
HHLG16g0100	1.02523	0.00555	0.0313152	sp|Q708S7|ASI1B_DANRE	Acid-sensing ion channel 1	asic1
HHLG16g0135	inf	5e-05	0.000773118	sp|Q5EAD5|PGTB1_BOVIN	Geranylgeranyl transferase type-1 subunit beta	PGGT1B
HHLG16g0148	-0.992391	0.00615	0.0337239	sp|Q62406|IRAK1_MOUSE	Interleukin-1 receptor-associated kinase 1	Irak1
HHLG16g0144	-1.06587	0.0017	0.0129999	sp|Q9Z2V5|HDAC6_MOUSE	Histone deacetylase 6	Hdac6
HHLG16g0151	2.49958	5e-05	0.000773118	sp|P52734|FGD1_MOUSE	FYVE, RhoGEF and PH domain-containing protein 1	Fgd1
HHLG16g0169	-0.862825	0.00595	0.0329564	sp|Q08BW0|OTU5A_DANRE	OTU domain-containing protein 5-A	otud5a
HHLG16g0168	-1.73685	5e-05	0.000773118	sp|A0N0X6|LRRN1_BOVIN	Leucine-rich repeat neuronal protein 1	LRRN1
HHLG16g0170	-1.38513	0.00025	0.00296524	sp|Q9YHZ5|PIM2_DANRE	Serine/threonine-protein kinase pim-2	pim2
HHLG16g0178	1.42831	0.00195	0.0144648	sp|Q99952|PTN18_HUMAN	Tyrosine-protein phosphatase non-receptor type 18	PTPN18
HHLG16g0181	2.45171	0.00245	0.017146	sp|Q9NSA2|KCND1_HUMAN	Potassium voltage-gated channel subfamily D member 1	KCND1
HHLG16g0184	-1.18735	0.00055	0.00546166	sp|Q95LJ0|PIM1_FELCA	Serine/threonine-protein kinase pim-1	PIM1
HHLG16g0192	-0.881343	0.00645	0.0349125	sp|Q6E2N3|TRI33_DANRE	E3 ubiquitin-protein ligase TRIM33	trim33
HHLG16g0208	2.09981	5e-05	0.000773118	sp|Q03669|AT2A2_CHICK	Sarcoplasmic/endoplasmic reticulum calcium ATPase 2	ATP2A2
HHLG16g0206	0.969087	0.00505	0.0292313	sp|Q96RU3|FNBP1_HUMAN	Formin-binding protein 1	FNBP1
HHLG16g0223	-1.08311	0.0013	0.0106187	sp|A2A863|ITB4_MOUSE	Integrin beta-4	Itgb4
HHLG16g0228	1.57019	0.0003	0.00340707	sp|Q75R65|JAK2_CHICK	Tyrosine-protein kinase JAK2	JAK2
HHLG16g0243	2.8431	0.0003	0.00340707	sp|P0C026|NUD24_ARATH	Nudix hydrolase 24, chloroplastic	NUDT24
HHLG16g0258	-1.03704	0.0009	0.00803138	sp|Q5T0N5|FBP1L_HUMAN	Formin-binding protein 1-like	FNBP1L
HHLG16g0269	-1.19694	0.0002	0.00247119	sp|Q61701|ELAV4_MOUSE	ELAV-like protein 4	Elavl4
HHLG16g0274	2.09041	0.00015	0.00195837	sp|A2ACP1|TT39A_MOUSE	Tetratricopeptide repeat protein 39A	Ttc39a
HHLG16g0237	-1.26797	0.0004	0.00428189	sp|Q64568|AT2B3_RAT	Plasma membrane calcium-transporting ATPase 3	Atp2b3
HHLG16g0289	2.24924	5e-05	0.000773118	sp|Q9NYY3|PLK2_HUMAN	Serine/threonine-protein kinase PLK2	PLK2
HHLG16g0302	-1.761	0.00855	0.0428821	sp|Q9BVH7|SIA7E_HUMAN	Alpha-N-acetylgalactosaminide alpha-2,6-sialyltransferase 5	ST6GALNAC5
HHLG16g0304	1.87556	5e-05	0.000773118	sp|Q5RHP9|ERIC3_HUMAN	Glutamate-rich protein 3	ERICH3
HHLG16g0305	3.25118	0.0061	0.0335106	sp|Q59H18|TNI3K_HUMAN	Serine/threonine-protein kinase TNNI3K	TNNI3K
HHLG16g0316	-3.80959	0.0089	0.0441172	sp|Q0ZGT2|NEXN_HUMAN	Nexilin	NEXN
HHLG16g0309	-1.3312	0.0069	0.03671	sp|Q8NBF1|GLIS1_HUMAN	Zinc finger protein GLIS1	GLIS1
HHLG16g0318	1.2155	0.004	0.0246665	sp|Q6PFT6|TMM47_DANRE	Transmembrane protein 47	tmem47
HHLG16g0320	0.976568	0.0054	0.0307446	sp|P36551|HEM6_HUMAN	Oxygen-dependent coproporphyrinogen-III oxidase, mitochondrial	CPOX
HHLG16g0324	-1.34128	5e-05	0.000773118	sp|Q08CH3|MPND_DANRE	MPN domain-containing protein	mpnd
HHLG16g0322	0.907736	0.0101	0.0485128	sp|Q1LY10|FSD1_DANRE	Fibronectin type III and SPRY domain-containing protein 1	fsd1
HHLG16g0333	2.47816	0.0087	0.043418	sp|Q6NVG7|GT252_MOUSE	Procollagen galactosyltransferase 2	Colgalt2
HHLG16g0334	1.99816	0.00035	0.00384618	sp|Q8K207|CA021_MOUSE	Uncharacterized protein C1orf21 homolog	CA021
HHLG16g0347	1.45346	0.0024	0.0169058	sp|Q5EAP5|RFX2_DANRE	DNA-binding protein RFX2	rfx2
HHLG16g0340	2.07662	0.003	0.0198715	sp|Q8BQN5|FA78B_MOUSE	Protein FAM78B	Fam78b
HHLG16g0338	1.25603	0.00025	0.00296524	sp|Q04721|NOTC2_HUMAN	Neurogenic locus notch homolog protein 2	NOTCH2
HHLG16g0356	1.35925	0.0001	0.00140325	sp|Q9HBH9|MKNK2_HUMAN	MAP kinase-interacting serine/threonine-protein kinase 2	MKNK2
HHLG16g0379	2.87757	5e-05	0.000773118	sp|Q99JG2|ETBR2_MOUSE	Prosaposin receptor GPR37L1	Gpr37l1
HHLG16g0387	-1.18899	0.0017	0.0129999	sp|Q1L9C7|CA174_DANRE	UPF0688 protein C1orf174 homolog	si:ch211-147a11.3
HHLG16g0380	1.00644	0.0093	0.0456653	sp|P70227|ITPR3_MOUSE	Inositol 1,4,5-trisphosphate receptor type 3	Itpr3
HHLG16g0395	-1.40242	0.00585	0.0325158	sp|Q7YRL5|TNR5_CANFA	Tumor necrosis factor receptor superfamily member 5	CD40
HHLG16g0401	1.96424	5e-05	0.000773118	sp|Q9QY39|PDZD4_MOUSE	PDZ domain-containing protein 4	Pdzd4
HHLG16g0405	1.85678	0.0004	0.00428189	sp|O60840|CAC1F_HUMAN	Voltage-dependent L-type calcium channel subunit alpha-1F	CACNA1F
HHLG16g0404	-0.993744	0.0039	0.0242479	sp|Q9EQJ9|MAGI3_MOUSE	Membrane-associated guanylate kinase, WW and PDZ domain-containing protein 3	Magi3
HHLG16g0409	2.50844	5e-05	0.000773118	sp|Q9EQR5|LIME1_MOUSE	Lck-interacting transmembrane adapter 1	Lime1
HHLG16g0420	-1.32177	0.008	0.0409534	sp|Q9UBC3|DNM3B_HUMAN	DNA (cytosine-5)-methyltransferase 3B	DNMT3B
HHLG16g0418	1.11833	0.00885	0.0439487	sp|O94818|NOL4_HUMAN	Nucleolar protein 4	NOL4
HHLG16g0430	0.993186	0.0021	0.0152846	sp|Q6Q0N3|NT5D2_RAT	5'-nucleotidase domain-containing protein 2	Nt5dc2
HHLG16g0437	1.77959	0.0007	0.00659757	sp|Q7TN12|CA106_MOUSE	Uncharacterized protein C1orf106 homolog	CA106
HHLG16g0452	-1.02702	0.0013	0.0106187	sp|Q96T37|RBM15_HUMAN	Putative RNA-binding protein 15	RBM15
HHLG16g0455	2.89162	0.0021	0.0152846	sp|Q03721|KCNC4_HUMAN	Potassium voltage-gated channel subfamily C member 4	KCNC4
HHLG16g0458	-1.11295	0.00105	0.00898495	sp|Q5E9S2|NFYA_BOVIN	Nuclear transcription factor Y subunit alpha	NFYA
HHLG16g0461	-1.01787	0.00545	0.0309069	sp|A1TT72|ISPE_ACIAC	4-diphosphocytidyl-2-C-methyl-D-erythritol kinase	ispE
HHLG16g0470	1.76583	0.00685	0.0365535	sp|P21266|GSTM3_HUMAN	Glutathione S-transferase Mu 3	GSTM3
HHLG16g0468	2.89241	5e-05	0.000773118	sp|Q01433|AMPD2_HUMAN	AMP deaminase 2	AMPD2
HHLG16g0486	1.40856	0.0012	0.00997182	sp|Q9CR23|TMEM9_MOUSE	Transmembrane protein 9	Tmem9
HHLG16g0493	1.56257	0.00025	0.00296524	sp|Q9W686|SE3AB_DANRE	Semaphorin-3ab	sema3ab
HHLG16g0505	2.13781	0.0002	0.00247119	sp|O35678|MGLL_MOUSE	Monoglyceride lipase	Mgll
HHLG16g0518	-1.08107	0.0009	0.00803138	sp|Q63755|PRDM2_RAT	PR domain zinc finger protein 2	Prdm2
HHLG16g0534	-0.882105	0.00465	0.0275659	sp|Q6IQX0|KD5BB_DANRE	Lysine-specific demethylase 5B-B	kdm5bb
HHLG16g0539	1.56169	0.0001	0.00140325	sp|Q05826|CEBPB_CHICK	CCAAT/enhancer-binding protein beta	CEBPB
HHLG16g0536	-1.80349	0.0098	0.0474644	sp|Q5U374|KLH12_DANRE	Kelch-like protein 12	klhl12
HHLG16g0542	-1.53152	0.00065	0.00622146	sp|Q99M85|SCRT1_MOUSE	Transcriptional repressor scratch 1	Scrt1
HHLG16g0551	-1.03461	0.0018	0.0135959	sp|Q68Y21|GRID2_DANRE	Glutamate receptor ionotropic, delta-2	grid2
HHLG16g0555	2.52507	0.00075	0.00694952	sp|P10820|PERF_MOUSE	Perforin-1	Prf1
HHLG16g0557	1.03335	0.003	0.0198715	sp|Q5RE11|TSN3_PONAB	Tetraspanin-3	TSPAN3
HHLG16g0567	1.89941	0.00195	0.0144648	sp|Q8BZF8|PGM5_MOUSE	Phosphoglucomutase-like protein 5	Pgm5
HHLG16g0564	1.84029	5e-05	0.000773118	sp|Q8C147|DOCK8_MOUSE	Dedicator of cytokinesis protein 8	Dock8
HHLG16g0588	1.51338	0.00175	0.0132981	sp|Q2KIX1|GA45G_BOVIN	Growth arrest and DNA damage-inducible protein GADD45 gamma	GADD45G
HHLG16g0587	-0.868671	0.00615	0.0337239	sp|C9J069|CI172_HUMAN	Uncharacterized protein C9orf172	C9orf172
HHLG16g0597	3.87439	5e-05	0.000773118	sp|Q58EK3|PLCX3_DANRE	PI-PLC X domain-containing protein 3	plcxd3
HHLG16g0599	-1.08766	0.004	0.0246665	sp|Q08BU8|R7BPA_DANRE	Regulator of G-protein signaling 7-binding protein A	rgs7bpa
HHLG16g0614	1.09719	0.0022	0.015852	sp|Q4R4H3|LGI3_MACFA	Leucine-rich repeat LGI family member 3	LGI3
HHLG16g0623	1.21767	0.00085	0.00768512	sp|B0UXH6|RGPS1_DANRE	Ras-specific guanine nucleotide-releasing factor RalGPS1	ralgps1
HHLG16g0638	1.18022	0.00055	0.00546166	sp|Q8QFX1|RIMB2_CHICK	RIMS-binding protein 2	RIMBP2
HHLG16g0636	2.29425	0.0059	0.0327335	sp|P32856|STX2_HUMAN	Syntaxin-2	STX2
HHLG16g0655	3.50385	0.00475	0.0279939	sp|O00451|GFRA2_HUMAN	GDNF family receptor alpha-2	GFRA2
HHLG16g0647	1.46613	5e-05	0.000773118	sp|P50749|RASF2_HUMAN	Ras association domain-containing protein 2	RASSF2
HHLG16g0675	1.15269	0.00675	0.036154	sp|O88751|CABP1_RAT	Calcium-binding protein 1	Cabp1
HHLG16g0681	-1.04331	0.00565	0.0317607	sp|Q5RE52|APC5_PONAB	Anaphase-promoting complex subunit 5	ANAPC5
HHLG16g0692	2.34923	0.00375	0.0235578	sp|Q90WY5|ADA2B_DANRE	Alpha-2B adrenergic receptor	adra2b
HHLG16g0691	3.51702	5e-05	0.000773118	sp|Q05922|DUS2_MOUSE	Dual specificity protein phosphatase 2	Dusp2
HHLG16g0686	-1.0377	0.00205	0.0150403	sp|Q9BXI6|TB10A_HUMAN	TBC1 domain family member 10A	TBC1D10A
HHLG16g0730	inf	5e-05	0.000773118	sp|Q8JIT6|FOXB2_XENLA	Forkhead box protein B2	foxb2
HHLG16g0747	-1.01805	0.00375	0.0235578	sp|Q5R4B6|DEMA_PONAB	Dematin	DMTN
HHLG16g0745	-1.20394	0.0013	0.0106187	sp|Q8CI61|BAG4_MOUSE	BAG family molecular chaperone regulator 4	Bag4
HHLG16g0750	-1.92727	5e-05	0.000773118	sp|Q13443|ADAM9_HUMAN	Disintegrin and metalloproteinase domain-containing protein 9	ADAM9
HHLG16g0767	1.24615	0.00035	0.00384618	sp|Q91987|NTRK2_CHICK	BDNF/NT-3 growth factors receptor	NTRK2
HHLG16g0785	2.02052	0.00115	0.00966	sp|Q4R5L1|AATC_MACFA	Aspartate aminotransferase, cytoplasmic	GOT1
HHLG16g0799	0.995522	0.0023	0.0163965	sp|Q8TD16|BICD2_HUMAN	Protein bicaudal D homolog 2	BICD2
HHLG16g0805	-1.88793	5e-05	0.000773118	sp|Q6PE13|PRRT3_MOUSE	Proline-rich transmembrane protein 3	Prrt3
HHLG16g0809	-1.4709	0.0001	0.00140325	sp|Q6NV75|GP153_HUMAN	Probable G-protein coupled receptor 153	GPR153
HHLG16g0810	1.73948	5e-05	0.000773118	sp|Q91V12|BACH_MOUSE	Cytosolic acyl coenzyme A thioester hydrolase	Acot7
HHLG16g0820	3.63837	5e-05	0.000773118	sp|O75038|PLCH2_HUMAN	1-phosphatidylinositol 4,5-bisphosphate phosphodiesterase eta-2	PLCH2
HHLG16g0829	2.78632	0.00035	0.00384618	sp|Q9HAZ2|PRD16_HUMAN	PR domain zinc finger protein 16	PRDM16
HHLG16g0819	1.58051	0.0003	0.00340707	sp|Q91756|GLRK_XENLA	Glutamate receptor U1	kbp
HHLG16g0872	1.44724	0.0018	0.0135959	sp|Q5JTW2|CEP78_HUMAN	Centrosomal protein of 78 kDa	CEP78
HHLG16g0882	0.963732	0.00465	0.0275659	sp|O42197|B2MG_ICTPU	Beta-2-microglobulin	b2m
HHLG16g0886	3.34057	5e-05	0.000773118	sp|Q9P2K9|PTHD2_HUMAN	Patched domain-containing protein 2	PTCHD2
HHLG16g0895	inf	5e-05	0.000773118	sp|Q8N3T6|T132C_HUMAN	Transmembrane protein 132C	TMEM132C
HHLG16g0910	1.59194	0.0001	0.00140325	sp|Q5JSP0|FGD3_HUMAN	FYVE, RhoGEF and PH domain-containing protein 3	FGD3
HHLG16g0919	inf	5e-05	0.000773118	sp|Q5KT10|TRH_CARAU	Pro-thyrotropin-releasing hormone	trh
HHLG16g0913	1.17977	0.0003	0.00340707	sp|Q3UH66|WNK2_MOUSE	Serine/threonine-protein kinase WNK2	Wnk2
HHLG17g0006	2.11836	0.0058	0.0323271	sp|Q3ZCL3|NMI_BOVIN	N-myc-interactor	NMI
HHLG17g0017	1.25404	5e-05	0.000773118	sp|Q6P698|PLSL_DANRE	Plastin-2	lcp1
HHLG17g0034	3.72372	5e-05	0.000773118	sp|O95206|PCDH8_HUMAN	Protocadherin-8	PCDH8
HHLG17g0041	1.58653	0.00835	0.0421943	sp|P14778|IL1R1_HUMAN	Interleukin-1 receptor type 1	IL1R1
HHLG17g0050	-1.1504	0.00065	0.00622146	sp|B2ZFP3|SMAL1_DANRE	SWI/SNF-related matrix-associated actin-dependent regulator of chromatin subfamily A-like protein 1	smarcal1
HHLG17g0051	-1.45142	0.0021	0.0152846	sp|Q95YJ5|TXND3_CIOIN	Thioredoxin domain-containing protein 3 homolog	CiIC3
HHLG17g0056	1.36212	0.00915	0.0450827	sp|P70347|TANK_MOUSE	TRAF family member-associated NF-kappa-B activator	Tank
HHLG17g0059	1.62678	5e-05	0.000773118	sp|Q32LP4|S4A10_BOVIN	Sodium-driven chloride bicarbonate exchanger	SLC4A10
HHLG17g0049	-2.88889	5e-05	0.000773118	sp|Q0P496|MARH4_DANRE	E3 ubiquitin-protein ligase MARCH4	43163
HHLG17g0080	2.20199	5e-05	0.000773118	sp|Q8WYN3|CSRN3_HUMAN	Cysteine/serine-rich nuclear protein 3	CSRNP3
HHLG17g0097	1.48232	0.0003	0.00340707	sp|Q0VFZ6|CC173_HUMAN	Coiled-coil domain-containing protein 173	CCDC173
HHLG17g0084	1.76372	0.00275	0.0186617	sp|Q9Z1W9|STK39_MOUSE	STE20/SPS1-related proline-alanine-rich protein kinase	Stk39
HHLG17g0085	1.11528	0.0087	0.043418	sp|Q6ZMG9|CERS6_HUMAN	Ceramide synthase 6	CERS6
HHLG17g0108	2.94872	5e-05	0.000773118	sp|B1MTL0|B3A3_CALMO	Anion exchange protein 3	SLC4A3
HHLG17g0111	-1.28888	0.00025	0.00296524	sp|P56524|HDAC4_HUMAN	Histone deacetylase 4	HDAC4
HHLG17g0107	2.25834	0.00205	0.0150403	sp|B3F211|IBP2B_DANRE	Insulin-like growth factor-binding protein 2-B	igfbp2b
HHLG17g0122	1.78937	0.0073	0.0381724	sp|P02640|VILI_CHICK	Villin-1	VIL1
HHLG17g0119	-1.55298	5e-05	0.000773118	sp|Q91ZS8|RED1_MOUSE	Double-stranded RNA-specific editase 1	Adarb1
HHLG17g0127	-2.09654	5e-05	0.000773118	sp|P54750|PDE1A_HUMAN	Calcium/calmodulin-dependent 3',5'-cyclic nucleotide phosphodiesterase 1A	PDE1A
HHLG17g0131	1.69196	0.00055	0.00546166	sp|Q00651|ITA4_MOUSE	Integrin alpha-4	Itga4
HHLG17g0130	-2.83206	5e-05	0.000773118	sp|Q49MI3|CERKL_HUMAN	Ceramide kinase-like protein	CERKL
HHLG17g0134	-2.12687	5e-05	0.000773118	sp|Q6PBT9|Z385B_DANRE	Zinc finger protein 385B	znf385b
HHLG17g0146	1.78332	0.00185	0.0138729	sp|Q32PV0|GULP1_DANRE	PTB domain-containing engulfment adapter protein 1	gulp1
HHLG17g0147	2.51464	5e-05	0.000773118	sp|P10646|TFPI1_HUMAN	Tissue factor pathway inhibitor	TFPI
HHLG17g0148	1.44321	0.00185	0.0138729	sp|Q68EK2|CALRL_DANRE	Calcitonin gene-related peptide type 1 receptor	calcrla
HHLG17g0144	inf	5e-05	0.000773118	sp|Q5RET2|FKBP7_PONAB	Peptidyl-prolyl cis-trans isomerase FKBP7	FKBP7
HHLG17g0150	-2.54968	0.0007	0.00659757	sp|A8WHP9|LRRC3_DANRE	Leucine-rich repeat-containing protein 3	lrrc3
HHLG17g0145	2.86544	0.0004	0.00428189	sp|Q3U962|CO5A2_MOUSE	Collagen alpha-2(V) chain	Col5a2
HHLG17g0155	1.52043	0.0085	0.0427022	sp|Q9GZU7|CTDS1_HUMAN	Carboxy-terminal domain RNA polymerase II polypeptide A small phosphatase 1	CTDSP1
HHLG17g0157	2.30911	5e-05	0.000773118	sp|B0UYT5|MFD6B_DANRE	Major facilitator superfamily domain-containing protein 6-B	mfsd6b
HHLG17g0151	-2.02859	5e-05	0.000773118	sp|P57721|PCBP3_HUMAN	Poly(rC)-binding protein 3	PCBP3
HHLG17g0129	-2.93889	5e-05	0.000773118	sp|O42202|NDF1_DANRE	Neurogenic differentiation factor 1	neurod1
HHLG17g0161	-3.35553	5e-05	0.000773118	sp|Q764M5|STAT1_PIG	Signal transducer and activator of transcription 1	STAT1
HHLG17g0160	-1.94995	5e-05	0.000773118	sp|P13264|GLSK_RAT	Glutaminase kidney isoform, mitochondrial	Gls
HHLG17g0165	-1.55604	0.0003	0.00340707	sp|Q8JFW1|ASND1_DANRE	Asparagine synthetase domain-containing protein 1	asnsd1
HHLG17g0171	-1.37068	0.00285	0.0191212	sp|O42222|GDF8_DANRE	Growth/differentiation factor 8	mstnb
HHLG17g0167	-1.14003	0.0023	0.0163965	sp|Q32LQ3|OSGP2_DANRE	Probable tRNA N6-adenosine threonylcarbamoyltransferase, mitochondrial	osgepl1
HHLG17g0176	-1.51349	5e-05	0.000773118	sp|Q642P2|DOP2_XENLA	Protein dopey-2	dopey2
HHLG17g0180	-2.32348	0.0001	0.00140325	sp|P27093|INHBB_CHICK	Inhibin beta B chain	INHBB
HHLG17g0192	-1.89831	0.00275	0.0186617	sp|Q8QZV1|PDE9A_RAT	High affinity cGMP-specific 3',5'-cyclic phosphodiesterase 9A	Pde9a
HHLG17g0191	-1.57386	5e-05	0.000773118	sp|O00305|CACB4_HUMAN	Voltage-dependent L-type calcium channel subunit beta-4	CACNB4
HHLG17g0195	-4.96242	0.00165	0.0126915	sp|Q9NZI6|TF2L1_HUMAN	Transcription factor CP2-like protein 1	TFCP2L1
HHLG17g0202	-0.965403	0.00425	0.0258388	sp|O60318|GANP_HUMAN	Germinal-center associated nuclear protein	MCM3AP
HHLG17g0198	-3.06091	5e-05	0.000773118	sp|Q32NH8|PLCD4_XENLA	1-phosphatidylinositol 4,5-bisphosphate phosphodiesterase delta-4	plcd4
HHLG17g0199	-1.2041	0.0039	0.0242479	sp|P52746|ZN142_HUMAN	Zinc finger protein 142	ZNF142
HHLG17g0194	-1.70196	5e-05	0.000773118	sp|Q7Z460|CLAP1_HUMAN	CLIP-associating protein 1	CLASP1
HHLG17g0212	1.20362	0.00045	0.00467622	sp|P11137|MTAP2_HUMAN	Microtubule-associated protein 2	MAP2
HHLG17g0231	2.78514	5e-05	0.000773118	sp|O15394|NCAM2_HUMAN	Neural cell adhesion molecule 2	NCAM2
HHLG17g0233	-0.943714	0.006	0.0331482	sp|Q06546|GABPA_HUMAN	GA-binding protein alpha chain	GABPA
HHLG17g0244	inf	5e-05	0.000773118	sp|O15266|SHOX_HUMAN	Short stature homeobox protein	SHOX
HHLG17g0245	-2.40334	0.00035	0.00384618	sp|Q9Y5P8|P2R3B_HUMAN	Serine/threonine-protein phosphatase 2A regulatory subunit B'' subunit beta	PPP2R3B
HHLG17g0252	1.2879	0.0049	0.0286043	sp|Q71H61|ILDR2_HUMAN	Immunoglobulin-like domain-containing receptor 2	ILDR2
HHLG17g0258	1.78904	0.0005	0.00508555	sp|Q90X46|GP161_DANRE	G-protein coupled receptor 161	gpr161
HHLG17g0259	-3.21186	5e-05	0.000773118	sp|Q593B6|FA5_PSETE	Coagulation factor V	F5
HHLG17g0265	1.1199	0.00035	0.00384618	sp|Q8IVP5|FUND1_HUMAN	FUN14 domain-containing protein 1	FUNDC1
HHLG17g0268	1.97499	5e-05	0.000773118	sp|Q6NSN2|AOF_DANRE	Amine oxidase [flavin-containing]	mao
HHLG17g0271	-2.57684	0.00435	0.026288	sp|Q9GZU5|NYX_HUMAN	Nyctalopin	NYX
HHLG17g0279	3.16022	5e-05	0.000773118	sp|Q9ULJ7|ANR50_HUMAN	Ankyrin repeat domain-containing protein 50	ANKRD50
HHLG17g0284	1.49863	0.00075	0.00694952	sp|Q8TAK6|OLIG1_HUMAN	Oligodendrocyte transcription factor 1	OLIG1
HHLG17g0281	2.50858	0.00175	0.0132981	sp|Q800G5|MXE_DANRE	Interferon-induced GTP-binding protein MxE	mxe
HHLG17g0287	0.967732	0.01025	0.0489762	sp|Q99KV1|DJB11_MOUSE	DnaJ homolog subfamily B member 11	Dnajb11
HHLG17g0301	2.29787	5e-05	0.000773118	sp|Q8IZF0|NALCN_HUMAN	Sodium leak channel non-selective protein	NALCN
HHLG17g0299	2.49585	0.0007	0.00659757	sp|Q92915|FGF14_HUMAN	Fibroblast growth factor 14	FGF14
HHLG17g0304	-1.16489	0.001	0.00866762	sp|Q5T4D3|TMTC4_HUMAN	Transmembrane and TPR repeat-containing protein 4	TMTC4
HHLG17g0297	-1.40799	5e-05	0.000773118	sp|Q9Y2I7|FYV1_HUMAN	1-phosphatidylinositol 3-phosphate 5-kinase	PIKFYVE
HHLG17g0315	-3.43693	0.00025	0.00296524	sp|Q13887|KLF5_HUMAN	Krueppel-like factor 5	KLF5
HHLG17g0325	2.05836	0.002	0.0147487	sp|Q9ESN2|TRI39_MOUSE	E3 ubiquitin-protein ligase TRIM39	Trim39
HHLG17g0316	2.01143	0.00015	0.00195837	sp|Q9Y4X4|KLF12_HUMAN	Krueppel-like factor 12	KLF12
HHLG17g0328	2.51536	5e-05	0.000773118	sp|Q80T23|SYTL5_MOUSE	Synaptotagmin-like protein 5	Sytl5
HHLG17g0332	-1.34818	5e-05	0.000773118	sp|Q1XI86|IMPG2_CHICK	Interphotoreceptor matrix proteoglycan 2	IMPG2
HHLG17g0308	-2.27956	5e-05	0.000773118	sp|Q9IB89|ZIC5_XENLA	Zinc finger protein ZIC 5	zic5
HHLG17g0346	1.168	0.00075	0.00694952	sp|Q2T9X3|SPRY7_BOVIN	SPRY domain-containing protein 7	SPRYD7
HHLG17g0345	-0.974273	0.003	0.0198715	sp|Q503I2|TRI13_DANRE	Tripartite motif-containing 13	trim13
HHLG17g0307	-2.19599	5e-05	0.000773118	sp|O95409|ZIC2_HUMAN	Zinc finger protein ZIC 2	ZIC2
HHLG17g0371	inf	5e-05	0.000773118	sp|P58421|FZD5_XENLA	Frizzled-5	fzd5
HHLG17g0374	2.52914	0.00015	0.00195837	sp|Q96L42|KCNH8_HUMAN	Potassium voltage-gated channel subfamily H member 8	KCNH8
HHLG17g0386	1.984	0.0013	0.0106187	sp|O73874|EFNB2_DANRE	Ephrin-B2a	efnb2a
HHLG17g0390	-1.23459	0.0001	0.00140325	sp|Q9R0G7|ZEB2_MOUSE	Zinc finger E-box-binding homeobox 2	Zeb2
HHLG17g0387	-1.91932	5e-05	0.000773118	sp|Q6P5L7|ARGLA_DANRE	Arginine and glutamate-rich protein 1-A	arglu1a
HHLG17g0404	1.46404	0.0002	0.00247119	sp|Q6I6G8|HECW2_MOUSE	E3 ubiquitin-protein ligase HECW2	Hecw2
HHLG17g0405	-1.30335	0.00025	0.00296524	sp|Q3UUQ7|PGAP1_MOUSE	GPI inositol-deacylase	Pgap1
HHLG17g0414	-1.30012	0.00025	0.00296524	sp|Q96P53|WDFY2_HUMAN	WD repeat and FYVE domain-containing protein 2	WDFY2
HHLG17g0415	-1.57346	0.0002	0.00247119	sp|Q9UL03|INT6_HUMAN	Integrator complex subunit 6	INTS6
HHLG17g0429	3.94359	0.0048	0.028206	sp|Q8WYK1|CNTP5_HUMAN	Contactin-associated protein-like 5	CNTNAP5
HHLG17g0432	2.06948	0.00845	0.0425288	sp|Q6GLN7|TM163_XENLA	Transmembrane protein 163	tmem163
HHLG17g0425	-1.42814	0.00545	0.0309069	sp|Q9Y608|LRRF2_HUMAN	Leucine-rich repeat flightless-interacting protein 2	LRRFIP2
HHLG17g0434	-0.946907	0.0027	0.0184051	sp|O60583|CCNT2_HUMAN	Cyclin-T2	CCNT2
HHLG17g0439	1.00391	0.00545	0.0309069	sp|Q6DV04|MMAD_GECJA	Methylmalonic aciduria and homocystinuria type D homolog, mitochondrial	GekBS024P
HHLG17g0436	-1.43668	5e-05	0.000773118	sp|O60282|KIF5C_HUMAN	Kinesin heavy chain isoform 5C	KIF5C
HHLG17g0449	-1.02636	0.0017	0.0129999	sp|P80747|ITB5_BOVIN	Integrin beta-5	ITGB5
HHLG17g0451	-2.21652	5e-05	0.000773118	sp|Q9CXC9|ETV5_MOUSE	ETS translocation variant 5	Etv5
HHLG17g0468	-0.945337	0.0028	0.0188948	sp|Q9CU65|ZMYM2_MOUSE	Zinc finger MYM-type protein 2	Zmym2
HHLG17g0499	inf	5e-05	0.000773118	sp|Q28145|NXPH2_BOVIN	Neurexophilin-2	NXPH2
HHLG17g0518	-1.04154	0.0014	0.0112082	sp|A2AKY4|Z804A_MOUSE	Zinc finger protein 804A	Znf804a
HHLG17g0535	3.1176	5e-05	0.000773118	sp|A7YY35|K2012_BOVIN	Uncharacterized protein KIAA2012 homolog	KIAA2012
HHLG17g0552	3.75981	5e-05	0.000773118	sp|O60462|NRP2_HUMAN	Neuropilin-2	NRP2
HHLG17g0539	-1.11998	0.0006	0.00584101	sp|Q9NYB9|ABI2_HUMAN	Abl interactor 2	ABI2
HHLG17g0560	1.06999	0.00085	0.00768512	sp|Q16849|PTPRN_HUMAN	Receptor-type tyrosine-protein phosphatase-like N	PTPRN
HHLG17g0567	2.12556	5e-05	0.000773118	sp|Q8BGC9|CREG2_MOUSE	Protein CREG2	Creg2
HHLG17g0563	-1.12637	0.0005	0.00508555	sp|O08839|BIN1_RAT	Myc box-dependent-interacting protein 1	Bin1
HHLG17g0576	inf	5e-05	0.000773118	sp|Q9Y5Y3|GPR45_HUMAN	Probable G-protein coupled receptor 45	GPR45
HHLG17g0601	1.50086	0.0001	0.00140325	sp|P57059|SIK1_HUMAN	Serine/threonine-protein kinase SIK1	SIK1
HHLG17g0613	1.48162	0.00175	0.0132981	sp|Q5R9Y1|FSTL1_PONAB	Follistatin-related protein 1	FSTL1
HHLG17g0620	2.21234	0.00545	0.0309069	sp|Q8QZV1|PDE9A_RAT	High affinity cGMP-specific 3',5'-cyclic phosphodiesterase 9A	Pde9a
HHLG17g0636	0.956676	0.0028	0.0188948	sp|Q86XP1|DGKH_HUMAN	Diacylglycerol kinase eta	DGKH
HHLG17g0639	1.24376	0.00705	0.0373109	sp|Q9H4X1|RGCC_HUMAN	Regulator of cell cycle RGCC	RGCC
HHLG17g0650	2.18591	0.0001	0.00140325	sp|P46735|MYO1B_MOUSE	Unconventional myosin-Ib	Myo1b
HHLG17g0664	1.93738	0.0001	0.00140325	sp|Q9WUB9|MARCO_MESAU	Macrophage receptor MARCO	MARCO
HHLG17g0677	1.5051	0.00285	0.0191212	sp|Q9BZ29|DOCK9_HUMAN	Dedicator of cytokinesis protein 9	DOCK9
HHLG17g0686	-1.14562	0.0025	0.0174192	sp|Q8IUH3|RBM45_HUMAN	RNA-binding protein 45	RBM45
HHLG17g0687	3.90856	0.00425	0.0258388	sp|Q1KKS3|PDE11_TAKRU	Dual 3',5'-cyclic-AMP and -GMP phosphodiesterase 11A	pde11a
HHLG17g0703	1.16213	0.0064	0.0347353	sp|Q7Z3F1|GP155_HUMAN	Integral membrane protein GPR155	GPR155
HHLG17g0706	2.13	0.00055	0.00546166	sp|Q6NW96|SP9_DANRE	Transcription factor Sp9	sp9
HHLG17g0702	1.22191	0.00035	0.00384618	sp|Q6IN36|WIPF1_RAT	WAS/WASL-interacting protein family member 1	Wipf1
HHLG17g0709	-1.90843	5e-05	0.000773118	sp|Q9NYL2|MLTK_HUMAN	Mitogen-activated protein kinase kinase kinase MLT	ZAK
HHLG17g0721	inf	5e-05	0.000773118	sp|Q98875|DLX1A_DANRE	Homeobox protein Dlx1a	dlx1a
HHLG17g0722	inf	5e-05	0.000773118	sp|P50574|DLX2A_DANRE	Homeobox protein Dlx2a	dlx2a
HHLG17g0710	1.82685	0.00025	0.00296524	sp|Q8WZA2|RPGF4_HUMAN	Rap guanine nucleotide exchange factor 4	RAPGEF4
HHLG17g0723	1.52969	0.0082	0.0416454	sp|P26007|ITA6_CHICK	Integrin alpha-6	ITGA6
HHLG17g0711	1.08207	0.00625	0.0341051	sp|O35867|NEB1_RAT	Neurabin-1	Ppp1r9a
HHLG17g0733	-1.5903	5e-05	0.000773118	sp|O60229|KALRN_HUMAN	Kalirin	KALRN
HHLG17g0742	2.22316	0.00045	0.00467622	sp|Q6AXU0|BPI_RAT	Bactericidal permeability-increasing protein	Bpi
HHLG18g0008	1.68786	0.0015	0.01179	sp|Q5R977|F126B_PONAB	Protein FAM126B	FAM126B
HHLG18g0019	-1.48311	5e-05	0.000773118	sp|Q60700|M3K12_MOUSE	Mitogen-activated protein kinase kinase kinase 12	Map3k12
HHLG18g0023	-1.37839	0.0001	0.00140325	sp|Q99569|PKP4_HUMAN	Plakophilin-4	PKP4
HHLG18g0033	2.56811	5e-05	0.000773118	sp|Q8IUC8|GLT13_HUMAN	Polypeptide N-acetylgalactosaminyltransferase 13	GALNT13
HHLG18g0038	-1.6723	5e-05	0.000773118	sp|O60229|KALRN_HUMAN	Kalirin	KALRN
HHLG18g0039	-1.9419	0.00285	0.0191212	sp|A2CG49|KALRN_MOUSE	Kalirin	Kalrn
HHLG18g0043	1.36575	0.00215	0.0155548	sp|P48319|DCE1_PIG	Glutamate decarboxylase 1	GAD1
HHLG18g0046	inf	5e-05	0.000773118	sp|P50574|DLX2A_DANRE	Homeobox protein Dlx2a	dlx2a
HHLG18g0047	inf	5e-05	0.000773118	sp|Q98875|DLX1A_DANRE	Homeobox protein Dlx1a	dlx1a
HHLG18g0055	1.69642	0.0049	0.0286043	sp|Q6NW96|SP9_DANRE	Transcription factor Sp9	sp9
HHLG18g0052	5.80819	0.0016	0.0124048	sp|Q8WZA2|RPGF4_HUMAN	Rap guanine nucleotide exchange factor 4	RAPGEF4
HHLG18g0057	0.859828	0.0096	0.0467808	sp|Q803W1|SCRN3_DANRE	Secernin-3	scrn3
HHLG18g0059	1.03133	0.00115	0.00966	sp|Q6IN36|WIPF1_RAT	WAS/WASL-interacting protein family member 1	Wipf1
HHLG18g0073	-1.42718	5e-05	0.000773118	sp|P51968|RO31_XENLA	Heterogeneous nuclear ribonucleoprotein A3 homolog 1	RO31
HHLG18g0084	-1.01576	0.00505	0.0292313	sp|B0V3F8|PRKRA_DANRE	Interferon-inducible double-stranded RNA-dependent protein kinase activator A homolog	prkra
HHLG18g0087	2.06096	0.0043	0.0260484	sp|Q95LH1|GPR1_MACFA	G-protein coupled receptor 1	GPR1
HHLG18g0091	1.33131	0.00185	0.0138729	sp|Q9BZ29|DOCK9_HUMAN	Dedicator of cytokinesis protein 9	DOCK9
HHLG18g0102	2.49717	0.0038	0.0237632	sp|Q8BRC6|MAAT1_MOUSE	Protein MAATS1	Maats1
HHLG18g0110	1.50419	0.0087	0.043418	sp|Q9WUB9|MARCO_MESAU	Macrophage receptor MARCO	MARCO
HHLG18g0107	1.42303	0.00555	0.0313152	sp|Q5R9Y1|FSTL1_PONAB	Follistatin-related protein 1	FSTL1
HHLG18g0111	-2.68118	0.0002	0.00247119	sp|Q04896|HME1A_DANRE	Homeobox protein engrailed-1a	eng1a
HHLG18g0120	-2.29528	5e-05	0.000773118	sp|Q62786|FPRP_RAT	Prostaglandin F2 receptor negative regulator	Ptgfrn
HHLG18g0134	-2.24941	5e-05	0.000773118	sp|Q6PIS1|S23A3_HUMAN	Solute carrier family 23 member 3	SLC23A3
HHLG18g0136	-1.81534	0.00625	0.0341051	sp|Q6NV74|K121L_HUMAN	Uncharacterized protein KIAA1211-like	KIAA1211L
HHLG18g0130	0.928606	0.00625	0.0341051	sp|Q63259|PTPRN_RAT	Receptor-type tyrosine-protein phosphatase-like N	Ptprn
HHLG18g0145	1.55391	5e-05	0.000773118	sp|Q9IA88|SIK2_CHICK	Serine/threonine-protein kinase SIK2	SIK2
HHLG18g0151	0.895029	0.01045	0.0497351	sp|P02463|CO4A1_MOUSE	Collagen alpha-1(IV) chain	Col4a1
HHLG18g0168	-1.32063	5e-05	0.000773118	sp|O43639|NCK2_HUMAN	Cytoplasmic protein NCK2	NCK2
HHLG18g0176	2.00757	0.00195	0.0144648	sp|P07589|FINC_BOVIN	Fibronectin	FN1
HHLG18g0171	3.13031	0.0017	0.0129999	sp|Q9Y5Y3|GPR45_HUMAN	Probable G-protein coupled receptor 45	GPR45
HHLG18g0178	3.6809	5e-05	0.000773118	sp|O60462|NRP2_HUMAN	Neuropilin-2	NRP2
HHLG18g0199	-0.877768	0.00645	0.0349125	sp|Q13873|BMPR2_HUMAN	Bone morphogenetic protein receptor type-2	BMPR2
HHLG18g0201	-1.1837	0.00035	0.00384618	sp|Q9BV73|CP250_HUMAN	Centrosome-associated protein CEP250	CEP250
HHLG18g0217	-0.94098	0.0039	0.0242479	sp|A2AKY4|Z804A_MOUSE	Zinc finger protein 804A	Znf804a
HHLG18g0191	-1.30644	5e-05	0.000773118	sp|P62484|ABI2_MOUSE	Abl interactor 2	Abi2
HHLG18g0237	inf	5e-05	0.000773118	sp|Q28145|NXPH2_BOVIN	Neurexophilin-2	NXPH2
HHLG18g0234	1.21388	0.0004	0.00428189	sp|Q7ZXJ7|CXR4B_XENLA	C-X-C chemokine receptor type 4-B	cxcr4-b
HHLG18g0235	-1.73429	5e-05	0.000773118	sp|Q9C0I4|THS7B_HUMAN	Thrombospondin type-1 domain-containing protein 7B	THSD7B
HHLG18g0251	1.55224	0.00035	0.00384618	sp|Q80T23|SYTL5_MOUSE	Synaptotagmin-like protein 5	Sytl5
HHLG18g0252	-1.46135	0.00035	0.00384618	sp|Q63769|SRPX_RAT	Sushi repeat-containing protein SRPX	Srpx
HHLG18g0256	-0.973818	0.0037	0.023336	sp|Q1XI86|IMPG2_CHICK	Interphotoreceptor matrix proteoglycan 2	IMPG2
HHLG18g0265	-1.49709	0.00295	0.0196437	sp|Q9ESN2|TRI39_MOUSE	E3 ubiquitin-protein ligase TRIM39	Trim39
HHLG18g0268	-1.14999	0.00345	0.0221478	sp|Q28GD9|RNH2B_XENTR	Ribonuclease H2 subunit B	rnaseh2b
HHLG18g0266	-2.13068	0.0031	0.0203376	sp|Q9UPQ4|TRI35_HUMAN	Tripartite motif-containing protein 35	TRIM35
HHLG18g0270	1.11325	0.00215	0.0155548	sp|Q5M7T2|SPRY7_RAT	SPRY domain-containing protein 7	Spryd7
HHLG18g0269	-0.956556	0.00295	0.0196437	sp|Q503I2|TRI13_DANRE	Tripartite motif-containing 13	trim13
HHLG18g0272	1.19668	0.0011	0.00933346	sp|O15068|MCF2L_HUMAN	Guanine nucleotide exchange factor DBS	MCF2L
HHLG18g0311	1.76727	5e-05	0.000773118	sp|P46735|MYO1B_MOUSE	Unconventional myosin-Ib	Myo1b
HHLG18g0313	2.45377	0.0002	0.00247119	sp|P29318|EPHA3_CHICK	Ephrin type-A receptor 3	EPHA3
HHLG18g0310	1.27075	0.0002	0.00247119	sp|Q803N9|BZW1B_DANRE	Basic leucine zipper and W2 domain-containing protein 1-B	bzw1b
HHLG18g0330	-1.57167	5e-05	0.000773118	sp|Q8TC92|ENOX1_HUMAN	Ecto-NOX disulfide-thiol exchanger 1	ENOX1
HHLG18g0343	3.08016	0.0007	0.00659757	sp|Q8QZV1|PDE9A_RAT	High affinity cGMP-specific 3',5'-cyclic phosphodiesterase 9A	Pde9a
HHLG18g0351	2.6844	0.00065	0.00622146	sp|Q3ZBW2|HAOX2_BOVIN	Hydroxyacid oxidase 2	HAO2
HHLG18g0362	inf	0.0001	0.00140325	sp|Q8TAD2|IL17D_HUMAN	Interleukin-17D	IL17D
HHLG18g0373	-0.921622	0.00965	0.0469412	sp|Q4KWZ7|REV1_CHICK	DNA repair protein REV1	REV1
HHLG18g0385	-1.42087	5e-05	0.000773118	sp|P80747|ITB5_BOVIN	Integrin beta-5	ITGB5
HHLG18g0386	2.2347	0.0021	0.0152846	sp|P98065|TSG6_RABIT	Tumor necrosis factor-inducible gene 6 protein	TNFAIP6
HHLG18g0383	-1.71989	5e-05	0.000773118	sp|Q9CXC9|ETV5_MOUSE	ETS translocation variant 5	Etv5
HHLG18g0403	1.62659	0.0045	0.0269251	sp|O73874|EFNB2_DANRE	Ephrin-B2a	efnb2a
HHLG18g0402	-0.910787	0.00335	0.02163	sp|O60583|CCNT2_HUMAN	Cyclin-T2	CCNT2
HHLG18g0405	-1.01309	0.00155	0.012073	sp|Q6P5L7|ARGLA_DANRE	Arginine and glutamate-rich protein 1-A	arglu1a
HHLG18g0413	inf	5e-05	0.000773118	sp|P28223|5HT2A_HUMAN	5-hydroxytryptamine receptor 2A	HTR2A
HHLG18g0420	1.31438	0.00135	0.0109354	sp|Q9UIK5|TEFF2_HUMAN	Tomoregulin-2	TMEFF2
HHLG18g0439	-1.36302	0.0006	0.00584101	sp|Q9UL03|INT6_HUMAN	Integrator complex subunit 6	INTS6
HHLG18g0452	1.92902	0.0014	0.0112082	sp|Q8TAA9|VANG1_HUMAN	Vang-like protein 1	VANGL1
HHLG18g0448	3.17022	5e-05	0.000773118	sp|Q0V8S9|CNTP5_CHICK	Contactin-associated protein-like 5	CNTNAP5
HHLG18g0461	1.65588	0.00625	0.0341051	sp|Q8TAK6|OLIG1_HUMAN	Oligodendrocyte transcription factor 1	OLIG1
HHLG18g0478	2.18447	0.0004	0.00428189	sp|Q92915|FGF14_HUMAN	Fibroblast growth factor 14	FGF14
HHLG18g0479	2.25279	0.0043	0.0260484	sp|Q5M9B3|ITGBL_XENLA	Integrin beta-like protein 1	itgbl1
HHLG18g0480	1.11815	0.0008	0.00732739	sp|Q8IZF0|NALCN_HUMAN	Sodium leak channel non-selective protein	NALCN
HHLG18g0473	-1.39869	0.00095	0.00834684	sp|O57683|SF3B1_XENLA	Splicing factor 3B subunit 1	sf3b1
HHLG18g0492	2.10626	0.00405	0.0249087	sp|Q14330|GPR18_HUMAN	N-arachidonyl glycine receptor	GPR18
HHLG18g0488	-2.30184	5e-05	0.000773118	sp|Q9IB89|ZIC5_XENLA	Zinc finger protein ZIC 5	zic5
HHLG18g0494	-2.26032	0.00035	0.00384618	sp|Q13887|KLF5_HUMAN	Krueppel-like factor 5	KLF5
HHLG18g0487	-2.36319	5e-05	0.000773118	sp|O95409|ZIC2_HUMAN	Zinc finger protein ZIC 2	ZIC2
HHLG18g0513	1.35325	0.0014	0.0112082	sp|Q6NSN2|AOF_DANRE	Amine oxidase [flavin-containing]	mao
HHLG18g0517	-1.36868	0.0001	0.00140325	sp|O15550|KDM6A_HUMAN	Lysine-specific demethylase 6A	KDM6A
HHLG18g0523	2.06667	0.00045	0.00467622	sp|Q90X46|GP161_DANRE	G-protein coupled receptor 161	gpr161
HHLG18g0516	0.839914	0.0093	0.0456653	sp|Q8IVP5|FUND1_HUMAN	FUN14 domain-containing protein 1	FUNDC1
HHLG18g0535	-0.943501	0.00455	0.0271436	sp|O60244|MED14_HUMAN	Mediator of RNA polymerase II transcription subunit 14	MED14
HHLG18g0539	inf	5e-05	0.000773118	sp|O15266|SHOX_HUMAN	Short stature homeobox protein	SHOX
HHLG18g0538	-1.11561	0.0092	0.0452699	sp|Q9Y5P8|P2R3B_HUMAN	Serine/threonine-protein phosphatase 2A regulatory subunit B'' subunit beta	PPP2R3B
HHLG18g0551	-1.3941	5e-05	0.000773118	sp|Q06546|GABPA_HUMAN	GA-binding protein alpha chain	GABPA
HHLG18g0550	-2.79836	5e-05	0.000773118	sp|P57087|JAM2_HUMAN	Junctional adhesion molecule B	JAM2
HHLG18g0554	2.64339	5e-05	0.000773118	sp|O15394|NCAM2_HUMAN	Neural cell adhesion molecule 2	NCAM2
HHLG18g0566	2.55042	0.00065	0.00622146	sp|P46029|S15A2_RABIT	Solute carrier family 15 member 2	SLC15A2
HHLG18g0564	-3.07522	5e-05	0.000773118	sp|P27093|INHBB_CHICK	Inhibin beta B chain	INHBB
HHLG18g0581	-1.5876	0.0005	0.00508555	sp|Q32NH8|PLCD4_XENLA	1-phosphatidylinositol 4,5-bisphosphate phosphodiesterase delta-4	plcd4
HHLG18g0582	-1.059	0.0038	0.0237632	sp|P52746|ZN142_HUMAN	Zinc finger protein 142	ZNF142
HHLG18g0587	-1.3674	0.00165	0.0126915	sp|Q8BMN4|LMLN_MOUSE	Leishmanolysin-like peptidase	Lmln
HHLG18g0580	-1.07154	0.0012	0.00997182	sp|Q5ZKI4|CCD93_CHICK	Coiled-coil domain-containing protein 93	CCDC93
HHLG18g0603	1.429	0.01	0.0481704	sp|Q9UKS7|IKZF2_HUMAN	Zinc finger protein Helios	IKZF2
HHLG18g0618	1.08483	0.00715	0.0375898	sp|Q14765|STAT4_HUMAN	Signal transducer and activator of transcription 4	STAT4
HHLG18g0623	1.15456	0.0057	0.0319823	sp|B0UYT5|MFD6B_DANRE	Major facilitator superfamily domain-containing protein 6-B	mfsd6b
HHLG18g0628	-1.04963	0.0044	0.0264895	sp|P39061|COIA1_MOUSE	Collagen alpha-1(XVIII) chain	Col18a1
HHLG18g0637	1.96918	0.00065	0.00622146	sp|Q5RET2|FKBP7_PONAB	Peptidyl-prolyl cis-trans isomerase FKBP7	FKBP7
HHLG18g0630	-1.8629	0.0002	0.00247119	sp|P57722|PCBP3_MOUSE	Poly(rC)-binding protein 3	Pcbp3
HHLG18g0636	2.93456	5e-05	0.000773118	sp|Q3U962|CO5A2_MOUSE	Collagen alpha-2(V) chain	Col5a2
HHLG18g0634	1.36924	0.0003	0.00340707	sp|Q28864|TFPI1_MACMU	Tissue factor pathway inhibitor	TFPI
HHLG18g0642	-2.11438	5e-05	0.000773118	sp|Q6PBT9|Z385B_DANRE	Zinc finger protein 385B	znf385b
HHLG18g0646	-2.39626	5e-05	0.000773118	sp|Q49MI3|CERKL_HUMAN	Ceramide kinase-like protein	CERKL
HHLG18g0649	-1.20254	0.00035	0.00384618	sp|P54750|PDE1A_HUMAN	Calcium/calmodulin-dependent 3',5'-cyclic nucleotide phosphodiesterase 1A	PDE1A
HHLG18g0660	0.941647	0.00835	0.0421943	sp|P05107|ITB2_HUMAN	Integrin beta-2	ITGB2
HHLG18g0659	2.68724	0.0022	0.015852	sp|P02640|VILI_CHICK	Villin-1	VIL1
HHLG18g0663	-1.20948	0.0002	0.00247119	sp|Q91ZS8|RED1_MOUSE	Double-stranded RNA-specific editase 1	Adarb1
HHLG18g0665	inf	5e-05	0.000773118	sp|Q8TD06|AGR3_HUMAN	Anterior gradient protein 3 homolog	AGR3
HHLG18g0675	1.5249	0.008	0.0409534	sp|B3F211|IBP2B_DANRE	Insulin-like growth factor-binding protein 2-B	igfbp2b
HHLG18g0676	1.95765	0.0031	0.0203376	sp|P24593|IBP5_HUMAN	Insulin-like growth factor-binding protein 5	IGFBP5
HHLG18g0673	4.28844	0.0002	0.00247119	sp|B1MTL0|B3A3_CALMO	Anion exchange protein 3	SLC4A3
HHLG18g0677	0.904889	0.00455	0.0271436	sp|Q9HBL0|TENS1_HUMAN	Tensin-1	TNS1
HHLG18g0697	1.82614	0.0014	0.0112082	sp|Q9Z1W9|STK39_MOUSE	STE20/SPS1-related proline-alanine-rich protein kinase	Stk39
HHLG18g0707	1.12447	0.00615	0.0337239	sp|Q53SF7|COBL1_HUMAN	Cordon-bleu protein-like 1	COBLL1
HHLG18g0712	1.22496	0.00105	0.00898495	sp|Q9BYX4|IFIH1_HUMAN	Interferon-induced helicase C domain-containing protein 1	IFIH1
HHLG18g0701	3.6837	5e-05	0.000773118	sp|Q8WYN3|CSRN3_HUMAN	Cysteine/serine-rich nuclear protein 3	CSRNP3
HHLG18g0715	1.87834	5e-05	0.000773118	sp|Q32LP4|S4A10_BOVIN	Sodium-driven chloride bicarbonate exchanger	SLC4A10
HHLG18g0719	1.01216	0.00215	0.0155548	sp|A8WH74|CD302_BOVIN	CD302 antigen	CD302
HHLG18g0726	1.26708	0.00015	0.00195837	sp|P51689|ARSD_HUMAN	Arylsulfatase D	ARSD
HHLG18g0647	-2.58291	5e-05	0.000773118	sp|O42202|NDF1_DANRE	Neurogenic differentiation factor 1	neurod1
HHLG18g0740	4.27535	5e-05	0.000773118	sp|P23416|GLRA2_HUMAN	Glycine receptor subunit alpha-2	GLRA2
HHLG18g0743	1.01178	0.0025	0.0174192	sp|Q0VGY8|TANC1_MOUSE	Protein TANC1	Tanc1
HHLG18g0741	-1.44888	0.0085	0.0427022	sp|Q8NB91|FANCB_HUMAN	Fanconi anemia group B protein	FANCB
HHLG18g0747	-2.95227	5e-05	0.000773118	sp|P90666|TXND3_HELCR	Thioredoxin domain-containing protein 3 homolog	NME8
HHLG18g0753	-1.45027	0.00935	0.0458511	sp|O94759|TRPM2_HUMAN	Transient receptor potential cation channel subfamily M member 2	TRPM2
HHLG18g0759	1.55185	0.0069	0.03671	sp|O94991|SLIK5_HUMAN	SLIT and NTRK-like protein 5	SLITRK5
HHLG18g0761	4.40696	5e-05	0.000773118	sp|O95206|PCDH8_HUMAN	Protocadherin-8	PCDH8
HHLG18g0748	-2.72854	5e-05	0.000773118	sp|Q0P496|MARH4_DANRE	E3 ubiquitin-protein ligase MARCH4	43163
HHLG18g0771	2.19758	0.00065	0.00622146	sp|Q8TEJ3|SH3R3_HUMAN	SH3 domain-containing RING finger protein 3	SH3RF3
HHLG18g0780	1.1319	0.0022	0.015852	sp|Q15032|R3HD1_HUMAN	R3H domain-containing protein 1	R3HDM1
HHLG19g0005	-1.03202	0.0015	0.01179	sp|O88196|TTC3_MOUSE	E3 ubiquitin-protein ligase TTC3	Ttc3
HHLG19g0010	2.77987	5e-05	0.000773118	sp|A1A4L6|ETS2_BOVIN	Protein C-ets-2	ETS2
HHLG19g0025	2.68478	5e-05	0.000773118	sp|Q9UQB3|CTND2_HUMAN	Catenin delta-2	CTNND2
HHLG19g0018	1.20461	0.00065	0.00622146	sp|Q2TA49|VASP_BOVIN	Vasodilator-stimulated phosphoprotein	VASP
HHLG19g0035	1.53094	0.00035	0.00384618	sp|Q8CI51|PDLI5_MOUSE	PDZ and LIM domain protein 5	Pdlim5
HHLG19g0032	-1.29875	0.0001	0.00140325	sp|O95185|UNC5C_HUMAN	Netrin receptor UNC5C	UNC5C
HHLG19g0054	1.8835	5e-05	0.000773118	sp|Q9C0A0|CNTP4_HUMAN	Contactin-associated protein-like 4	CNTNAP4
HHLG19g0058	#NAME?	0.00135	0.0109354	sp|Q9D531|NXNL2_MOUSE	Nucleoredoxin-like protein 2	Nxnl2
HHLG19g0068	1.13034	0.0031	0.0203376	sp|Q7ZUN8|YKT6_DANRE	Synaptobrevin homolog YKT6	ykt6
HHLG19g0070	-3.81593	5e-05	0.000773118	sp|Q9PUN1|OCLN_XENLA	Occludin	ocln
HHLG19g0071	-2.47745	5e-05	0.000773118	sp|Q0IHQ3|MALD2_XENTR	MARVEL domain-containing protein 2	marveld2
HHLG19g0072	-2.02762	5e-05	0.000773118	sp|Q7Z3T8|ZFY16_HUMAN	Zinc finger FYVE domain-containing protein 16	ZFYVE16
HHLG19g0093	1.3015	0.00035	0.00384618	sp|Q10571|MN1_HUMAN	Probable tumor suppressor protein MN1	MN1
HHLG19g0098	0.872874	0.0081	0.0412903	sp|Q96E17|RAB3C_HUMAN	Ras-related protein Rab-3C	RAB3C
HHLG19g0087	-1.53374	5e-05	0.000773118	sp|Q06846|RP3A_BOVIN	Rabphilin-3A	RPH3A
HHLG19g0096	1.02566	0.00675	0.036154	sp|Q9R012|PLK2_RAT	Serine/threonine-protein kinase PLK2	Plk2
HHLG19g0123	1.41133	0.00065	0.00622146	sp|Q8BFR4|GNS_MOUSE	N-acetylglucosamine-6-sulfatase	Gns
HHLG19g0120	0.896768	0.00535	0.0305521	sp|P28652|KCC2B_MOUSE	Calcium/calmodulin-dependent protein kinase type II subunit beta	Camk2b
HHLG19g0126	-1.11305	0.0007	0.00659757	sp|Q6YNC8|H2AZ_SHEEP	Histone H2A.Z	H2AFZ
HHLG19g0128	1.23342	0.00245	0.017146	sp|Q9YGD3|IL1B_ONCMY	Interleukin-1 beta	il1b
HHLG19g0130	-1.1453	0.0058	0.0323271	sp|Q6P4Q7|CNNM4_HUMAN	Metal transporter CNNM4	CNNM4
HHLG19g0148	2.16963	0.00095	0.00834684	sp|Q6PH18|N2F1B_DANRE	Nuclear receptor subfamily 2 group F member 1-B	nr2f1b
HHLG19g0149	1.26995	0.0001	0.00140325	sp|Q6TXF1|ARRD3_RAT	Arrestin domain-containing protein 3	Arrdc3
HHLG19g0145	2.14634	0.0001	0.00140325	sp|Q99719|SEPT5_HUMAN	Septin-5	43348
HHLG19g0155	1.31191	0.0093	0.0456653	sp|O35474|EDIL3_MOUSE	EGF-like repeat and discoidin I-like domain-containing protein 3	Edil3
HHLG19g0171	1.18924	0.0086	0.0430827	sp|Q90Z00|FGR1A_DANRE	Fibroblast growth factor receptor 1-A	fgfr1a
HHLG19g0196	3.46565	0.00305	0.0201144	sp|Q9QWE9|GGT5_RAT	Gamma-glutamyltransferase 5	Ggt5
HHLG19g0200	1.03269	0.0067	0.03595	sp|Q3B7T9|RFIP1_RAT	Rab11 family-interacting protein 1	Rab11fip1
HHLG19g0208	3.14286	5e-05	0.000773118	sp|P13497|BMP1_HUMAN	Bone morphogenetic protein 1	BMP1
HHLG19g0213	1.13923	0.00395	0.0244782	sp|Q14161|GIT2_HUMAN	ARF GTPase-activating protein GIT2	GIT2
HHLG19g0210	-1.03185	0.0041	0.0251548	sp|Q9PTP1|PCNA_DANRE	Proliferating cell nuclear antigen	pcna
HHLG19g0218	1.77189	0.0026	0.0179094	sp|Q8BR86|KIRR3_MOUSE	Kin of IRRE-like protein 3	Kirrel3
HHLG19g0216	-2.33689	0.0026	0.0179094	sp|Q9H6B4|CLMP_HUMAN	CXADR-like membrane protein	CLMP
HHLG19g0241	2.39431	0.00135	0.0109354	sp|Q3KTM2|GDPD5_CHICK	Glycerophosphodiester phosphodiesterase domain-containing protein 5	GDPD5
HHLG19g0244	1.27793	0.0044	0.0264895	sp|P48552|NRIP1_HUMAN	Nuclear receptor-interacting protein 1	NRIP1
HHLG19g0248	-2.11563	5e-05	0.000773118	sp|Q0IIY2|WSCD1_XENTR	WSC domain-containing protein 1	wscd1
HHLG19g0255	2.46202	0.0009	0.00803138	sp|Q8R3V6|CUED1_MOUSE	CUE domain-containing protein 1	Cuedc1
HHLG19g0254	1.90991	5e-05	0.000773118	sp|Q8IVT5|KSR1_HUMAN	Kinase suppressor of Ras 1	KSR1
HHLG19g0268	-0.859394	0.00795	0.0407527	sp|Q96T23|RSF1_HUMAN	Remodeling and spacing factor 1	RSF1
HHLG19g0278	-1.07947	0.0007	0.00659757	sp|Q5SPL2|PHF12_MOUSE	PHD finger protein 12	Phf12
HHLG19g0277	-0.913702	0.00995	0.0480061	sp|Q17QU7|DHR13_BOVIN	Dehydrogenase/reductase SDR family member 13	DHRS13
HHLG19g0283	2.88822	0.0063	0.0343407	sp|Q80WD0|R4RL1_RAT	Reticulon-4 receptor-like 1	Rtn4rl1
HHLG19g0280	-4.1863	5e-05	0.000773118	sp|Q92614|MY18A_HUMAN	Unconventional myosin-XVIIIa	MYO18A
HHLG19g0282	-1.50007	0.00335	0.02163	sp|Q5R5X9|SMYD4_PONAB	SET and MYND domain-containing protein 4	SMYD4
HHLG19g0286	-0.952358	0.0034	0.0218919	sp|P61406|EST1A_MOUSE	Telomerase-binding protein EST1A	Smg6
HHLG19g0300	-1.56714	0.00015	0.00195837	sp|Q8K3Z9|PO121_MOUSE	Nuclear envelope pore membrane protein POM 121	Pom121
HHLG19g0304	-1.14856	0.00175	0.0132981	sp|Q5ZM71|SP20H_CHICK	Transcription factor SPT20 homolog	SUPT20H
HHLG19g0313	1.29136	0.0002	0.00247119	sp|O15075|DCLK1_HUMAN	Serine/threonine-protein kinase DCLK1	DCLK1
HHLG19g0320	3.18112	0.00395	0.0244782	sp|Q5XM32|RXFP2_CANFA	Relaxin receptor 2	RXFP2
HHLG19g0327	1.09291	0.0038	0.0237632	sp|Q95118|IL2RG_BOVIN	Cytokine receptor common subunit gamma	IL2RG
HHLG19g0334	-1.1511	0.00255	0.0176657	sp|P57071|PRD15_HUMAN	PR domain zinc finger protein 15	PRDM15
HHLG19g0344	-1.10651	0.0099	0.047803	sp|Q924H5|RA51C_MOUSE	DNA repair protein RAD51 homolog 3	Rad51c
HHLG19g0343	1.47715	0.00015	0.00195837	sp|Q8WY54|PPM1E_HUMAN	Protein phosphatase 1E	PPM1E
HHLG19g0348	-1.82127	5e-05	0.000773118	sp|O73737|MAP6_CHICK	Microtubule-associated protein 6 homolog	MAP6
HHLG19g0367	1.18185	0.00325	0.0211243	sp|Q5IS61|OPCM_PANTR	Opioid-binding protein/cell adhesion molecule	OPCML
HHLG19g0363	1.4143	0.0003	0.00340707	sp|Q9Y6N7|ROBO1_HUMAN	Roundabout homolog 1	ROBO1
HHLG19g0358	-1.32612	0.00035	0.00384618	sp|P97577|FEZ1_RAT	Fasciculation and elongation protein zeta-1	Fez1
HHLG19g0375	0.856057	0.0098	0.0474644	sp|Q7ZUW2|HYOU1_DANRE	Hypoxia up-regulated protein 1	hyou1
HHLG19g0379	1.2122	0.00105	0.00898495	sp|Q5PYH7|DLG2_DANRE	Disks large homolog 2	dlg2
HHLG19g0381	-1.57336	5e-05	0.000773118	sp|Q91ZR3|ZHANG_MOUSE	CREB/ATF bZIP transcription factor	Crebzf
HHLG19g0387	2.19602	5e-05	0.000773118	sp|Q90304|CD166_CARAU	CD166 antigen homolog	alcam
HHLG19g0388	1.20122	0.0012	0.00997182	sp|Q13191|CBLB_HUMAN	E3 ubiquitin-protein ligase CBL-B	CBLB
HHLG19g0402	2.65526	0.00065	0.00622146	sp|Q90Y50|CXAR_DANRE	Coxsackievirus and adenovirus receptor homolog	cxadr
HHLG19g0405	4.04871	0.00095	0.00834684	sp|Q5BL21|CNIH2_DANRE	Protein cornichon homolog 2	cnih2
HHLG19g0399	-1.51052	0.00305	0.0201144	sp|Q9H0H0|INT2_HUMAN	Integrator complex subunit 2	INTS2
HHLG19g0424	-2.1796	5e-05	0.000773118	sp|Q9WUH4|FHL1_RAT	Four and a half LIM domains protein 1	Fhl1
HHLG19g0447	5.01456	5e-05	0.000773118	sp|P31424|GRM5_RAT	Metabotropic glutamate receptor 5	Grm5
HHLG19g0440	-1.62507	5e-05	0.000773118	sp|Q60610|TIAM1_MOUSE	T-lymphoma invasion and metastasis-inducing protein 1	Tiam1
HHLG19g0464	-1.47123	5e-05	0.000773118	sp|Q5JR59|MTUS2_HUMAN	Microtubule-associated tumor suppressor candidate 2	MTUS2
HHLG19g0466	-1.13853	0.0006	0.00584101	sp|Q9Y5B6|PAXB1_HUMAN	PAX3- and PAX7-binding protein 1	PAXBP1
HHLG19g0493	1.89134	0.0033	0.0213757	sp|Q15113|PCOC1_HUMAN	Procollagen C-endopeptidase enhancer 1	PCOLCE
HHLG19g0501	3.20779	5e-05	0.000773118	sp|Q69ZK9|NLGN2_MOUSE	Neuroligin-2	Nlgn2
HHLG19g0508	-2.93619	0.00155	0.012073	sp|O93367|TLX3_CHICK	T-cell leukemia homeobox protein 3	TLX3
HHLG19g0510	2.52527	5e-05	0.000773118	sp|Q9JJ57|KCIP1_MOUSE	Kv channel-interacting protein 1	Kcnip1
HHLG19g0519	0.877396	0.0061	0.0335106	sp|Q9Y5I4|PCDC2_HUMAN	Protocadherin alpha-C2	PCDHAC2
HHLG19g0528	-5.27855	0.004	0.0246665	sp|Q9QXT8|CSEN_MOUSE	Calsenilin	Kcnip3
HHLG19g0532	1.48687	0.0001	0.00140325	sp|O54988|SLK_MOUSE	STE20-like serine/threonine-protein kinase	Slk
HHLG19g0542	1.53361	0.01	0.0481704	sp|Q8C4U3|SFRP1_MOUSE	Secreted frizzled-related protein 1	Sfrp1
HHLG19g0537	1.46657	5e-05	0.000773118	sp|O75410|TACC1_HUMAN	Transforming acidic coiled-coil-containing protein 1	TACC1
HHLG19g0543	-1.52052	0.0015	0.01179	sp|Q8BZ94|ZMAT4_MOUSE	Zinc finger matrin-type protein 4	Zmat4
HHLG19g0556	3.84179	0.00085	0.00768512	sp|Q80XG9|LRRT4_MOUSE	Leucine-rich repeat transmembrane neuronal protein 4	Lrrtm4
HHLG19g0565	-1.35637	0.0015	0.01179	sp|Q86VH4|LRRT4_HUMAN	Leucine-rich repeat transmembrane neuronal protein 4	LRRTM4
HHLG19g0568	1.64284	0.0001	0.00140325	sp|Q80TL4|K1045_MOUSE	Protein KIAA1045	Kiaa1045
HHLG19g0571	-1.01655	0.0104	0.0495674	sp|Q8TEQ8|PIGO_HUMAN	GPI ethanolamine phosphate transferase 3	PIGO
HHLG19g0584	1.76323	0.00235	0.0166351	sp|O95755|RAB36_HUMAN	Ras-related protein Rab-36	RAB36
HHLG19g0588	-1.173	0.00035	0.00384618	sp|Q8K0W3|RN208_MOUSE	RING finger protein 208	Rnf208
HHLG19g0593	1.83054	0.0025	0.0174192	sp|O14795|UN13B_HUMAN	Protein unc-13 homolog B	UNC13B
HHLG19g0600	3.60876	0.00015	0.00195837	sp|P28301|LYOX_MOUSE	Protein-lysine 6-oxidase	Lox
HHLG19g0603	2.05454	0.00075	0.00694952	sp|O13035|SAP_CHICK	Proactivator polypeptide	PSAP
HHLG19g0586	-0.84861	0.0088	0.0437724	sp|P68252|1433G_BOVIN	14-3-3 protein gamma	YWHAG
HHLG19g0625	1.57862	0.00015	0.00195837	sp|A0T2N3|APJB_DANRE	Apelin receptor B	aplnrb
HHLG19g0639	2.14206	5e-05	0.000773118	sp|Q6DBW1|RG1BB_DANRE	Ras-GEF domain-containing family member 1B-B	rasgef1bb
HHLG19g0646	3.30776	0.00405	0.0249087	sp|Q9R1R0|LHX6_MOUSE	LIM/homeobox protein Lhx6	Lhx6
HHLG19g0650	1.61768	5e-05	0.000773118	sp|P0C090|RC3H2_MOUSE	Roquin-2	Rc3h2
HHLG19g0647	2.22133	5e-05	0.000773118	sp|Q4VBJ9|MORN5_DANRE	MORN repeat-containing protein 5	morn5
HHLG19g0659	5.02328	0.00315	0.0205895	sp|Q0VFM5|F163B_XENTR	Protein FAM163B	fam163b
HHLG19g0654	-1.32118	0.00025	0.00296524	sp|Q9QZS8|SH2D3_MOUSE	SH2 domain-containing protein 3C	Sh2d3c
HHLG19g0652	-1.17583	0.0002	0.00247119	sp|Q5ZIL4|STRBP_CHICK	Spermatid perinuclear RNA-binding protein	STRBP
HHLG19g0684	1.64948	0.0062	0.0339119	sp|Q5ZJ58|PI51B_CHICK	Phosphatidylinositol 4-phosphate 5-kinase type-1 beta	PIP5K1B
HHLG19g0688	-0.992479	0.00285	0.0191212	sp|Q802R9|SMC5_TAKRU	Structural maintenance of chromosomes protein 5	smc5
HHLG19g0710	1.54486	0.00285	0.0191212	sp|Q7ZWG9|SGMR1_DANRE	Sigma non-opioid intracellular receptor 1	sigmar1
HHLG19g0686	-1.99011	5e-05	0.000773118	sp|Q02410|APBA1_HUMAN	Amyloid beta A4 precursor protein-binding family A member 1	APBA1
HHLG19g0717	1.48776	0.00835	0.0421943	sp|J3RYX9|CYT1_CROAD	Cystatin-1	CYT1
HHLG19g0724	-0.967551	0.0024	0.0169058	sp|Q6IQH6|LPPR1_DANRE	Lipid phosphate phosphatase-related protein type 1	lppr1
HHLG19g0731	-1.02152	0.00125	0.0103135	sp|Q9JJ54|HNRPD_RAT	Heterogeneous nuclear ribonucleoprotein D0	Hnrnpd
HHLG19g0740	2.54134	0.0076	0.0393729	sp|Q01974|ROR2_HUMAN	Tyrosine-protein kinase transmembrane receptor ROR2	ROR2
HHLG19g0753	1.10841	0.001	0.00866762	sp|P54939|TLN1_CHICK	Talin-1	TLN1
HHLG19g0746	1.63167	5e-05	0.000773118	sp|P14925|AMD_RAT	Peptidyl-glycine alpha-amidating monooxygenase	Pam
HHLG19g0759	-1.06898	0.00115	0.00966	sp|P40201|CHD1_MOUSE	Chromodomain-helicase-DNA-binding protein 1	Chd1
HHLG19g0732	-1.60644	5e-05	0.000773118	sp|Q640A2|HNRDL_XENTR	Heterogeneous nuclear ribonucleoprotein D-like	hnrnpdl
HHLG19g0767	-1.44815	0.00095	0.00834684	sp|Q02297|NRG1_HUMAN	Pro-neuregulin-1, membrane-bound isoform	NRG1
HHLG19g0770	-1.81764	5e-05	0.000773118	sp|Q9BXT5|TEX15_HUMAN	Testis-expressed sequence 15 protein	TEX15
HHLG19g0774	2.44101	0.0014	0.0112082	sp|Q70JA7|CHSS3_HUMAN	Chondroitin sulfate synthase 3	CHSY3
HHLG2g0007	1.51354	0.00395	0.0244782	sp|Q9NZS9|BFAR_HUMAN	Bifunctional apoptosis regulator	BFAR
HHLG2g0001	1.51767	0.00875	0.0436027	sp|P24063|ITAL_MOUSE	Integrin alpha-L	Itgal
HHLG2g0012	-2.32575	5e-05	0.000773118	sp|Q8BM13|NOE2_MOUSE	Noelin-2	Olfm2
HHLG2g0074	2.55048	0.0006	0.00584101	sp|Q4V882|EPN3_RAT	Epsin-3	Epn3
HHLG2g0063	1.70491	0.0002	0.00247119	sp|A5PMF6|GT251_DANRE	Procollagen galactosyltransferase 1	colgalt1
HHLG2g0076	5.68218	5e-05	0.000773118	sp|Q96D21|RHES_HUMAN	GTP-binding protein Rhes	RASD2
HHLG2g0096	-1.26076	0.01045	0.0497351	sp|Q2T9U5|REXON_BOVIN	Putative RNA exonuclease NEF-sp	REXON
HHLG2g0119	2.08097	5e-05	0.000773118	sp|Q0V9M0|CRAC1_XENTR	Cartilage acidic protein 1	crtac1
HHLG2g0120	-2.07554	0.00035	0.00384618	sp|Q9D428|GOG7B_MOUSE	Golgin subfamily A member 7B	GOLGA7B
HHLG2g0131	2.2216	0.0066	0.0355588	sp|Q2TA38|TEKT4_BOVIN	Tektin-4	TEKT4
HHLG2g0134	-1.45639	5e-05	0.000773118	sp|P98161|PKD1_HUMAN	Polycystin-1	PKD1
HHLG2g0136	1.27249	0.00075	0.00694952	sp|Q15599|NHRF2_HUMAN	Na(+)/H(+) exchange regulatory cofactor NHE-RF2	SLC9A3R2
HHLG2g0146	-0.941335	0.0068	0.0363445	sp|Q8WUM0|NU133_HUMAN	Nuclear pore complex protein Nup133	NUP133
HHLG2g0173	2.11179	5e-05	0.000773118	sp|Q5RA60|INP4B_PONAB	Type II inositol 3,4-bisphosphate 4-phosphatase	INPP4B
HHLG2g0169	-1.26959	0.0003	0.00340707	sp|Q6ZT07|TBCD9_HUMAN	TBC1 domain family member 9	TBC1D9
HHLG2g0182	2.50616	0.00715	0.0375898	sp|P29371|NK3R_HUMAN	Neuromedin-K receptor	TACR3
HHLG2g0201	1.05804	0.0015	0.01179	sp|P79703|JUNB_CYPCA	Transcription factor jun-B	junb
HHLG2g0198	-0.817835	0.00955	0.0465823	sp|Q14938|NFIX_HUMAN	Nuclear factor 1 X-type	NFIX
HHLG2g0220	3.72495	5e-05	0.000773118	sp|Q90Y57|JAG1A_DANRE	Protein jagged-1a	jag1a
HHLG2g0215	-1.16318	0.00045	0.00467622	sp|Q9Y2H9|MAST1_HUMAN	Microtubule-associated serine/threonine-protein kinase 1	MAST1
HHLG2g0228	-2.42008	5e-05	0.000773118	sp|Q6ZVF9|GRIN3_HUMAN	G protein-regulated inducer of neurite outgrowth 3	GPRIN3
HHLG2g0238	1.13931	0.00155	0.012073	sp|Q9WVK7|HCDH_RAT	Hydroxyacyl-coenzyme A dehydrogenase, mitochondrial	Hadh
HHLG2g0259	2.4268	5e-05	0.000773118	sp|Q8QFP1|NSG1_CHICK	Neuron-specific protein family member 1	NSG1
HHLG2g0256	-1.11021	0.00075	0.00694952	sp|Q15542|TAF5_HUMAN	Transcription initiation factor TFIID subunit 5	TAF5
HHLG2g0268	-0.973433	0.00655	0.0353461	sp|B8JKF4|STN1_DANRE	CST complex subunit STN1	obfc1
HHLG2g0266	3.87349	5e-05	0.000773118	sp|O76050|NEUL1_HUMAN	E3 ubiquitin-protein ligase NEURL1	NEURL1
HHLG2g0299	1.71617	0.0007	0.00659757	sp|Q2Z1R2|SOX1B_DANRE	Transcription factor Sox-1b	sox1b
HHLG2g0298	-0.920514	0.00595	0.0329564	sp|P98196|AT11A_HUMAN	Probable phospholipid-transporting ATPase IH	ATP11A
HHLG2g0300	-1.55578	0.0001	0.00140325	sp|Q14155|ARHG7_HUMAN	Rho guanine nucleotide exchange factor 7	ARHGEF7
HHLG2g0313	3.57196	0.00025	0.00296524	sp|Q13224|NMDE2_HUMAN	Glutamate receptor ionotropic, NMDA 2B	GRIN2B
HHLG2g0314	3.39511	5e-05	0.000773118	sp|Q5R1P3|NMDE2_CANFA	Glutamate receptor ionotropic, NMDA 2B	GRIN2B
HHLG2g0326	4.21601	0.0006	0.00584101	sp|Q6NTY6|EGR1B_XENLA	Early growth response protein 1-B	egr1-b
HHLG2g0331	inf	5e-05	0.000773118	sp|P25100|ADA1D_HUMAN	Alpha-1D adrenergic receptor	ADRA1D
HHLG2g0348	-1.0692	0.00265	0.0181297	sp|Q5R5Q6|ZN571_PONAB	Zinc finger protein 571	ZNF571
HHLG2g0361	inf	5e-05	0.000773118	sp|P02523|CRBB1_RAT	Beta-crystallin B1	Crybb1
HHLG2g0362	6.5804	0.00015	0.00195837	sp|Q86UN3|R4RL2_HUMAN	Reticulon-4 receptor-like 2	RTN4RL2
HHLG2g0355	1.24069	0.00015	0.00195837	sp|Q8NBI5|S43A3_HUMAN	Solute carrier family 43 member 3	SLC43A3
HHLG2g0401	1.62706	5e-05	0.000773118	sp|O14924|RGS12_HUMAN	Regulator of G-protein signaling 12	RGS12
HHLG2g0418	-1.31567	5e-05	0.000773118	sp|Q96JK9|MAML3_HUMAN	Mastermind-like protein 3	MAML3
HHLG2g0432	2.26957	0.0058	0.0323271	sp|O09164|SODE_MOUSE	Extracellular superoxide dismutase [Cu-Zn]	Sod3
HHLG2g0439	2.74052	0.0008	0.00732739	sp|Q9P273|TEN3_HUMAN	Teneurin-3	TENM3
HHLG2g0438	2.26901	5e-05	0.000773118	sp|Q9W7R4|TEN3_DANRE	Teneurin-3	tenm3
HHLG2g0445	-1.39686	0.00965	0.0469412	sp|Q17QS6|ASB5_BOVIN	Ankyrin repeat and SOCS box protein 5	ASB5
HHLG2g0455	2.58452	5e-05	0.000773118	sp|Q49A17|GLTL6_HUMAN	Polypeptide N-acetylgalactosaminyltransferase-like 6	GALNTL6
HHLG2g0466	inf	5e-05	0.000773118	sp|Q12837|PO4F2_HUMAN	POU domain, class 4, transcription factor 2	POU4F2
HHLG2g0491	1.49278	0.00705	0.0373109	sp|O35738|KLF12_MOUSE	Krueppel-like factor 12	Klf12
HHLG2g0496	4.63026	5e-05	0.000773118	sp|Q9UF33|EPHA6_HUMAN	Ephrin type-A receptor 6	EPHA6
HHLG2g0493	1.60729	0.00775	0.0400059	sp|Q96CX2|KCD12_HUMAN	BTB/POZ domain-containing protein KCTD12	KCTD12
HHLG2g0501	-1.87237	0.00805	0.0411535	sp|O08890|5HT1F_CAVPO	5-hydroxytryptamine receptor 1F	HTR1F
HHLG2g0510	2.15949	5e-05	0.000773118	sp|Q8N0W4|NLGNX_HUMAN	Neuroligin-4, X-linked	NLGN4X
HHLG2g0514	2.55088	5e-05	0.000773118	sp|P23352|KALM_HUMAN	Anosmin-1	KAL1
HHLG2g0506	1.5135	0.0084	0.0423619	sp|Q5RE35|C99L2_PONAB	CD99 antigen-like protein 2	CD99L2
HHLG2g0515	2.5587	5e-05	0.000773118	sp|Q16352|AINX_HUMAN	Alpha-internexin	INA
HHLG2g0529	2.30396	0.0002	0.00247119	sp|Q9NR82|KCNQ5_HUMAN	Potassium voltage-gated channel subfamily KQT member 5	KCNQ5
HHLG2g0532	2.39566	0.0007	0.00659757	sp|Q61739|ITA6_MOUSE	Integrin alpha-6	Itga6
HHLG2g0535	-1.26123	0.0028	0.0188948	sp|Q9CSH3|RRP44_MOUSE	Exosome complex exonuclease RRP44	Dis3
HHLG2g0531	2.5705	5e-05	0.000773118	sp|O35867|NEB1_RAT	Neurabin-1	Ppp1r9a
HHLG2g0530	0.946871	0.004	0.0246665	sp|P62630|EF1A1_RAT	Elongation factor 1-alpha 1	Eef1a1
HHLG2g0538	-1.91755	5e-05	0.000773118	sp|Q9UI36|DACH1_HUMAN	Dachshund homolog 1	DACH1
HHLG2g0542	1.41291	0.006	0.0331482	sp|Q1LY84|CC70A_DANRE	UPF0524 protein C3orf70 homolog A	si:dkey-24b15.2
HHLG2g0546	-1.04648	0.0085	0.0427022	sp|O95409|ZIC2_HUMAN	Zinc finger protein ZIC 2	ZIC2
HHLG2g0528	-2.49211	5e-05	0.000773118	sp|Q9JIS1|RIMS2_RAT	Regulating synaptic membrane exocytosis protein 2	Rims2
HHLG2g0566	-1.53612	0.0066	0.0355588	sp|A1A4K8|U2AF1_BOVIN	Splicing factor U2AF 35 kDa subunit	U2AF1
HHLG2g0567	-1.01308	0.0023	0.0163965	sp|Q9NWZ8|GEMI8_HUMAN	Gem-associated protein 8	GEMIN8
HHLG2g0576	-3.74728	5e-05	0.000773118	sp|P19204|CASQ2_CHICK	Calsequestrin-2	CASQ2
HHLG2g0592	-1.37761	5e-05	0.000773118	sp|P15975|UBP53_MOUSE	Inactive ubiquitin carboxyl-terminal hydrolase 53	Usp53
HHLG2g0603	1.94078	5e-05	0.000773118	sp|Q9C040|TRIM2_HUMAN	Tripartite motif-containing protein 2	TRIM2
HHLG2g0614	2.34616	0.00485	0.0284168	sp|Q8UUZ1|MB212_DANRE	Protein mab-21-like 2	mab21l2
HHLG2g0617	-1.44054	0.00025	0.00296524	sp|Q8N3X6|LCORL_HUMAN	Ligand-dependent nuclear receptor corepressor-like protein	LCORL
HHLG2g0618	-1.43951	0.001	0.00866762	sp|Q3TNU4|YD021_MOUSE	Putative uncharacterized protein ENSP00000382790 homolog	Gm3414
HHLG2g0619	-1.58384	0.0066	0.0355588	sp|Q9YHB5|CND3_XENLA	Condensin complex subunit 3	ncapg
HHLG2g0623	-0.866278	0.00575	0.0321851	sp|Q6N021|TET2_HUMAN	Methylcytosine dioxygenase TET2	TET2
HHLG2g0635	-1.5818	0.0076	0.0393729	sp|Q7TME2|SPAG5_MOUSE	Sperm-associated antigen 5	Spag5
HHLG2g0620	-1.94811	5e-05	0.000773118	sp|Q9ULE4|F184B_HUMAN	Protein FAM184B	FAM184B
HHLG2g0638	-1.45729	0.004	0.0246665	sp|A2AM05|CNTLN_MOUSE	Centlein	Cntln
HHLG2g0651	1.7378	0.00215	0.0155548	sp|P0C7U0|ELFN1_HUMAN	Protein ELFN1	ELFN1
HHLG2g0653	0.911881	0.0105	0.0498709	sp|P70699|LYAG_MOUSE	Lysosomal alpha-glucosidase	Gaa
HHLG2g0656	-3.14656	5e-05	0.000773118	sp|Q50D79|UNC4_DANRE	Homeobox protein unc-4 homolog	uncx
HHLG2g0660	-2.35324	5e-05	0.000773118	sp|Q6NU40|CTF18_XENLA	Chromosome transmission fidelity protein 18 homolog	chtf18
HHLG2g0662	-1.90733	0.0011	0.00933346	sp|P70032|PLK1_XENLA	Serine/threonine-protein kinase PLK1	plk1
HHLG2g0671	3.60362	5e-05	0.000773118	sp|P35436|NMDE1_MOUSE	Glutamate receptor ionotropic, NMDA 2A	Grin2a
HHLG2g0668	1.935	5e-05	0.000773118	sp|Q7SY24|KPCB_DANRE	Protein kinase C beta type	prkcbb
HHLG2g0674	2.3154	5e-05	0.000773118	sp|Q16658|FSCN1_HUMAN	Fascin	FSCN1
HHLG2g0637	-1.25487	5e-05	0.000773118	sp|Q8AXV1|SH3G2_CHICK	Endophilin-A1	SH3GL2
HHLG2g0686	2.50009	5e-05	0.000773118	sp|A2VE58|SNG3_BOVIN	Synaptogyrin-3	SYNGR3
HHLG2g0691	1.36053	0.0003	0.00340707	sp|Q6P9K8|CSKI1_MOUSE	Caskin-1	Caskin1
HHLG2g0689	1.78748	0.00145	0.0114987	sp|Q13588|GRAP_HUMAN	GRB2-related adapter protein	GRAP
HHLG2g0687	-2.82987	5e-05	0.000773118	sp|Q9P0X4|CAC1I_HUMAN	Voltage-dependent T-type calcium channel subunit alpha-1I	CACNA1I
HHLG2g0702	2.18341	0.0005	0.00508555	sp|O75970|MPDZ_HUMAN	Multiple PDZ domain protein	MPDZ
HHLG2g0706	2.39982	5e-05	0.000773118	sp|Q9W676|LDB2_CHICK	LIM domain-binding protein 2	LDB2
HHLG2g0715	2.76221	0.00855	0.0428821	sp|P18257|ACHN3_CARAU	Neuronal acetylcholine receptor subunit non-alpha-3	ACHN3
HHLG2g0720	-2.09428	5e-05	0.000773118	sp|Q5SYB0|FRPD1_HUMAN	FERM and PDZ domain-containing protein 1	FRMPD1
HHLG2g0712	0.989897	0.00285	0.0191212	sp|P09936|UCHL1_HUMAN	Ubiquitin carboxyl-terminal hydrolase isozyme L1	UCHL1
HHLG2g0735	1.28596	0.0001	0.00140325	sp|Q7ZW77|MSMO1_DANRE	Methylsterol monooxygenase 1	msmo1
HHLG2g0740	2.27855	5e-05	0.000773118	sp|Q9EQW8|NDST4_MOUSE	Bifunctional heparan sulfate N-deacetylase/N-sulfotransferase 4	Ndst4
HHLG2g0755	-1.71439	0.00035	0.00384618	sp|P50533|SMC2_XENLA	Structural maintenance of chromosomes protein 2	smc2
HHLG2g0758	1.26813	0.00505	0.0292313	sp|Q8AXC6|KIT_TAKRU	Mast/stem cell growth factor receptor Kit	kit
HHLG2g0763	1.35326	5e-05	0.000773118	sp|Q64487|PTPRD_MOUSE	Receptor-type tyrosine-protein phosphatase delta	Ptprd
HHLG2g0760	1.99587	0.0051	0.0294474	sp|Q66H68|RBM47_RAT	RNA-binding protein 47	Rbm47
HHLG2g0783	-1.41309	0.00555	0.0313152	sp|Q7T347|UFSP2_DANRE	Ufm1-specific protease 2	ufsp2
HHLG2g0780	1.46253	0.00465	0.0275659	sp|Q5TJ59|TLR3_BOVIN	Toll-like receptor 3	TLR3
HHLG2g0784	1.65016	0.00025	0.00296524	sp|Q28FJ2|ANR37_XENTR	Ankyrin repeat domain-containing protein 37	ankrd37
HHLG2g0789	2.00868	5e-05	0.000773118	sp|Q9JID6|ACSL1_CAVPO	Long-chain-fatty-acid--CoA ligase 1	ACSL1
HHLG2g0792	-1.07396	0.0006	0.00584101	sp|Q14517|FAT1_HUMAN	Protocadherin Fat 1	FAT1
HHLG2g0808	-1.01442	0.00715	0.0375898	sp|O60245|PCDH7_HUMAN	Protocadherin-7	PCDH7
HHLG2g0831	-1.25106	0.0008	0.00732739	sp|Q96NL6|SCLT1_HUMAN	Sodium channel and clathrin linker 1	SCLT1
HHLG2g0829	-1.51849	5e-05	0.000773118	sp|Q9P2E7|PCD10_HUMAN	Protocadherin-10	PCDH10
HHLG2g0838	3.78657	0.00015	0.00195837	sp|Q9P1Z9|CC180_HUMAN	Coiled-coil domain-containing protein 180	CCDC180
HHLG2g0854	1.68869	5e-05	0.000773118	sp|Q90ZL2|LANC1_DANRE	LanC-like protein 1	lancl1
HHLG2g0858	-2.20452	0.0008	0.00732739	sp|P98172|EFNB1_HUMAN	Ephrin-B1	EFNB1
HHLG2g0859	-2.76882	0.00205	0.0150403	sp|O73874|EFNB2_DANRE	Ephrin-B2a	efnb2a
HHLG2g0863	2.12202	0.002	0.0147487	sp|Q8R189|PAQRA_MOUSE	Monocyte to macrophage differentiation factor 2	Mmd2
HHLG2g0861	-2.26479	0.00015	0.00195837	sp|Q05916|HME1_CHICK	Homeobox protein engrailed-1	EN1
HHLG2g0875	3.63292	0.00135	0.0109354	sp|Q9QX29|TRPC5_MOUSE	Short transient receptor potential channel 5	Trpc5
HHLG2g0877	-2.11381	5e-05	0.000773118	sp|Q925Q8|DACH2_MOUSE	Dachshund homolog 2	Dach2
HHLG2g0885	2.41399	0.00015	0.00195837	sp|Q9BGL2|LRAT_BOVIN	Lecithin retinol acyltransferase	LRAT
HHLG2g0893	4.13566	0.00015	0.00195837	sp|O35276|NRP2_RAT	Neuropilin-2	Nrp2
HHLG2g0895	1.42094	0.00045	0.00467622	sp|P07589|FINC_BOVIN	Fibronectin	FN1
HHLG2g0901	-0.874298	0.0084	0.0423619	sp|Q9PTL2|SPY2_CHICK	Protein sprouty homolog 2	SPRY2
HHLG2g0903	3.03727	0.00425	0.0258388	sp|Q9H5Y7|SLIK6_HUMAN	SLIT and NTRK-like protein 6	SLITRK6
HHLG2g0917	-1.52386	0.0003	0.00340707	sp|Q9P2B2|FPRP_HUMAN	Prostaglandin F2 receptor negative regulator	PTGFRN
HHLG2g0921	-1.72811	5e-05	0.000773118	sp|Q61527|ERBB4_MOUSE	Receptor tyrosine-protein kinase erbB-4	Erbb4
HHLG2g0925	1.33276	0.0001	0.00140325	sp|Q9P2P5|HECW2_HUMAN	E3 ubiquitin-protein ligase HECW2	HECW2
HHLG2g0942	3.13461	0.00195	0.0144648	sp|Q9Y696|CLIC4_HUMAN	Chloride intracellular channel protein 4	CLIC4
HHLG2g0948	2.07104	5e-05	0.000773118	sp|O15394|NCAM2_HUMAN	Neural cell adhesion molecule 2	NCAM2
HHLG2g0953	1.31373	0.0002	0.00247119	sp|Q9UHI8|ATS1_HUMAN	A disintegrin and metalloproteinase with thrombospondin motifs 1	ADAMTS1
HHLG2g0964	inf	5e-05	0.000773118	sp|A6QP81|MT21C_BOVIN	Protein-lysine methyltransferase METTL21C	METTL21C
HHLG2g0968	1.52993	5e-05	0.000773118	sp|Q61592|GAS6_MOUSE	Growth arrest-specific protein 6	Gas6
HHLG2g0970	-1.71928	0.0007	0.00659757	sp|Q02224|CENPE_HUMAN	Centromere-associated protein E	CENPE
HHLG2g0972	-1.1562	0.00215	0.0155548	sp|Q08639|TFDP1_MOUSE	Transcription factor Dp-1	Tfdp1
HHLG2g0984	2.18485	0.0003	0.00340707	sp|P79108|GHR_BOSIN	Growth hormone receptor	GHR
HHLG2g0991	-0.968244	0.00295	0.0196437	sp|Q566T0|EED_DANRE	Polycomb protein eed	eed
HHLG2g0993	-0.939856	0.00825	0.0418571	sp|Q6GPJ8|CEP97_XENLA	Centrosomal protein of 97 kDa	cep97
HHLG20g0014	0.924138	0.0041	0.0251548	sp|P80912|HINT1_RABIT	Histidine triad nucleotide-binding protein 1	HINT1
HHLG20g0028	-1.13169	0.0005	0.00508555	sp|P40201|CHD1_MOUSE	Chromodomain-helicase-DNA-binding protein 1	Chd1
HHLG20g0034	0.863246	0.00605	0.0333269	sp|P54939|TLN1_CHICK	Talin-1	TLN1
HHLG20g0040	1.19645	0.0002	0.00247119	sp|P10731|AMD_BOVIN	Peptidyl-glycine alpha-amidating monooxygenase	PAM
HHLG20g0041	2.31831	0.00505	0.0292313	sp|P61645|SIA8D_PANTR	CMP-N-acetylneuraminate-poly-alpha-2,8-sialyltransferase	ST8SIA4
HHLG20g0047	1.96442	0.0013	0.0106187	sp|Q9Z138|ROR2_MOUSE	Tyrosine-protein kinase transmembrane receptor ROR2	Ror2
HHLG20g0035	0.975322	0.006	0.0331482	sp|P23228|HMCS1_CHICK	Hydroxymethylglutaryl-CoA synthase, cytoplasmic	HMGCS1
HHLG20g0057	-0.867974	0.0071	0.0374443	sp|Q9JJ54|HNRPD_RAT	Heterogeneous nuclear ribonucleoprotein D0	Hnrnpd
HHLG20g0065	-1.47848	5e-05	0.000773118	sp|Q6IQH6|LPPR1_DANRE	Lipid phosphate phosphatase-related protein type 1	lppr1
HHLG20g0094	1.68229	0.01	0.0481704	sp|P78314|3BP2_HUMAN	SH3 domain-binding protein 2	SH3BP2
HHLG20g0109	-1.33623	5e-05	0.000773118	sp|B2RUJ5|APBA1_MOUSE	Amyloid beta A4 precursor protein-binding family A member 1	Apba1
HHLG20g0114	-1.07802	0.0028	0.0188948	sp|Q08CM4|LIN54_DANRE	Protein lin-54 homolog	lin54
HHLG20g0056	-1.31481	0.0004	0.00428189	sp|Q640A2|HNRDL_XENTR	Heterogeneous nuclear ribonucleoprotein D-like	hnrnpdl
HHLG20g0127	5.23433	0.00715	0.0375898	sp|Q0VFM5|F163B_XENTR	Protein FAM163B	fam163b
HHLG20g0132	-1.1883	0.0003	0.00340707	sp|Q8N5H7|SH2D3_HUMAN	SH2 domain-containing protein 3C	SH2D3C
HHLG20g0136	1.10336	0.001	0.00866762	sp|P0C090|RC3H2_MOUSE	Roquin-2	Rc3h2
HHLG20g0155	1.44152	0.00035	0.00384618	sp|P56199|ITA1_HUMAN	Integrin alpha-1	ITGA1
HHLG20g0145	1.71702	0.00035	0.00384618	sp|P58335|ANTR2_HUMAN	Anthrax toxin receptor 2	ANTXR2
HHLG20g0158	1.19768	0.0105	0.0498709	sp|A0T2N3|APJB_DANRE	Apelin receptor B	aplnrb
HHLG20g0164	-2.39875	5e-05	0.000773118	sp|Q9CZU3|SK2L2_MOUSE	Superkiller viralicidic activity 2-like 2	Skiv2l2
HHLG20g0189	-1.49198	5e-05	0.000773118	sp|Q8K0W3|RN208_MOUSE	RING finger protein 208	Rnf208
HHLG20g0193	2.5058	5e-05	0.000773118	sp|O95755|RAB36_HUMAN	Ras-related protein Rab-36	RAB36
HHLG20g0192	-1.32643	0.0001	0.00140325	sp|O75140|DEPD5_HUMAN	DEP domain-containing protein 5	DEPDC5
HHLG20g0215	-2.21429	0.00095	0.00834684	sp|Q91175|ADA1A_ORYLA	Alpha-1A adrenergic receptor	adra1a
HHLG20g0223	1.3814	0.00485	0.0284168	sp|O00451|GFRA2_HUMAN	GDNF family receptor alpha-2	GFRA2
HHLG20g0232	1.36302	0.00455	0.0271436	sp|Q8C4U3|SFRP1_MOUSE	Secreted frizzled-related protein 1	Sfrp1
HHLG20g0234	-1.27221	5e-05	0.000773118	sp|Q9Y3T6|R3HC1_HUMAN	R3H and coiled-coil domain-containing protein 1	R3HCC1
HHLG20g0237	1.33543	5e-05	0.000773118	sp|O75410|TACC1_HUMAN	Transforming acidic coiled-coil-containing protein 1	TACC1
HHLG20g0242	-1.19782	0.00035	0.00384618	sp|O54988|SLK_MOUSE	STE20-like serine/threonine-protein kinase	Slk
HHLG20g0247	2.12254	5e-05	0.000773118	sp|Q08174|PCDH1_HUMAN	Protocadherin-1	PCDH1
HHLG20g0260	2.37293	5e-05	0.000773118	sp|Q9JJ57|KCIP1_MOUSE	Kv channel-interacting protein 1	Kcnip1
HHLG20g0268	3.03187	5e-05	0.000773118	sp|Q69ZK9|NLGN2_MOUSE	Neuroligin-2	Nlgn2
HHLG20g0274	2.24493	0.0016	0.0124048	sp|P52799|EFNB2_HUMAN	Ephrin-B2	EFNB2
HHLG20g0277	2.39855	5e-05	0.000773118	sp|Q15113|PCOC1_HUMAN	Procollagen C-endopeptidase enhancer 1	PCOLCE
HHLG20g0289	6.81935	0.0007	0.00659757	sp|P86435|VGF_BOVIN	Neurosecretory protein VGF	VGF
HHLG20g0293	1.20949	0.00765	0.039598	sp|Q8BLQ9|CADM2_MOUSE	Cell adhesion molecule 2	Cadm2
HHLG20g0306	-1.00704	0.0008	0.00732739	sp|Q9Y5B6|PAXB1_HUMAN	PAX3- and PAX7-binding protein 1	PAXBP1
HHLG20g0308	-2.37061	5e-05	0.000773118	sp|Q5JR59|MTUS2_HUMAN	Microtubule-associated tumor suppressor candidate 2	MTUS2
HHLG20g0324	2.91321	5e-05	0.000773118	sp|P31424|GRM5_RAT	Metabotropic glutamate receptor 5	Grm5
HHLG20g0330	4.49514	0.0018	0.0135959	sp|P22756|GRIK1_RAT	Glutamate receptor ionotropic, kainate 1	Grik1
HHLG20g0336	1.56557	0.0071	0.0374443	sp|Q9UBN4|TRPC4_HUMAN	Short transient receptor potential channel 4	TRPC4
HHLG20g0337	1.22838	0.0037	0.023336	sp|Q5SZK8|FREM2_HUMAN	FRAS1-related extracellular matrix protein 2	FREM2
HHLG20g0350	1.27616	0.0033	0.0213757	sp|Q9ERW3|FGF13_RAT	Fibroblast growth factor 13	Fgf13
HHLG20g0367	4.03505	0.0019	0.014174	sp|Q90Y50|CXAR_DANRE	Coxsackievirus and adenovirus receptor homolog	cxadr
HHLG20g0364	4.47385	0.0033	0.0213757	sp|Q5BL21|CNIH2_DANRE	Protein cornichon homolog 2	cnih2
HHLG20g0375	1.22842	0.0004	0.00428189	sp|Q3TTA7|CBLB_MOUSE	E3 ubiquitin-protein ligase CBL-B	Cblb
HHLG20g0376	1.54871	0.0003	0.00340707	sp|Q90460|C166A_DANRE	CD166 antigen homolog A	alcama
HHLG20g0382	-1.47203	5e-05	0.000773118	sp|Q9NS37|ZHANG_HUMAN	CREB/ATF bZIP transcription factor	CREBZF
HHLG20g0398	1.1464	0.0061	0.0335106	sp|Q96KN3|PKNX2_HUMAN	Homeobox protein PKNOX2	PKNOX2
HHLG20g0401	1.68079	0.00045	0.00467622	sp|Q96MS0|ROBO3_HUMAN	Roundabout homolog 3	ROBO3
HHLG20g0402	1.25194	0.0052	0.0298876	sp|Q6AYD4|ESAM_RAT	Endothelial cell-selective adhesion molecule	Esam
HHLG20g0400	1.36813	0.00695	0.0368916	sp|Q9Y6N7|ROBO1_HUMAN	Roundabout homolog 1	ROBO1
HHLG20g0418	1.45994	0.0002	0.00247119	sp|Q80Z30|PPM1E_RAT	Protein phosphatase 1E	Ppm1e
HHLG20g0442	2.86198	0.0062	0.0339119	sp|Q5XM32|RXFP2_CANFA	Relaxin receptor 2	RXFP2
HHLG20g0457	-1.22902	0.00225	0.0161352	sp|Q7TT00|SP20H_MOUSE	Transcription factor SPT20 homolog	Supt20h
HHLG20g0403	-1.61409	5e-05	0.000773118	sp|P97577|FEZ1_RAT	Fasciculation and elongation protein zeta-1	Fez1
HHLG20g0450	2.28607	5e-05	0.000773118	sp|O15075|DCLK1_HUMAN	Serine/threonine-protein kinase DCLK1	DCLK1
HHLG20g0476	1.71935	0.0085	0.0427022	sp|Q80WD0|R4RL1_RAT	Reticulon-4 receptor-like 1	Rtn4rl1
HHLG20g0486	-1.54866	5e-05	0.000773118	sp|Q6DRC5|USPL1_DANRE	SUMO-specific isopeptidase USPL1	uspl1
HHLG20g0501	2.83517	5e-05	0.000773118	sp|Q7TSK2|SEZ6_MOUSE	Seizure protein 6	Sez6
HHLG20g0500	-1.0941	0.00115	0.00966	sp|Q5SPL2|PHF12_MOUSE	PHD finger protein 12	Phf12
HHLG20g0505	1.99551	5e-05	0.000773118	sp|Q8IVT5|KSR1_HUMAN	Kinase suppressor of Ras 1	KSR1
HHLG20g0502	-3.25264	5e-05	0.000773118	sp|Q92614|MY18A_HUMAN	Unconventional myosin-XVIIIa	MYO18A
HHLG20g0506	1.30234	0.00025	0.00296524	sp|P21359|NF1_HUMAN	Neurofibromin	NF1
HHLG20g0516	1.22552	0.0042	0.0256225	sp|P48552|NRIP1_HUMAN	Nuclear receptor-interacting protein 1	NRIP1
HHLG20g0519	2.28764	0.00175	0.0132981	sp|Q3KTM2|GDPD5_CHICK	Glycerophosphodiester phosphodiesterase domain-containing protein 5	GDPD5
HHLG20g0526	1.2691	0.00165	0.0126915	sp|O60469|DSCAM_HUMAN	Down syndrome cell adhesion molecule	DSCAM
HHLG20g0527	1.86106	5e-05	0.000773118	sp|Q148C4|PCP4_BOVIN	Purkinje cell protein 4	PCP4
HHLG20g0532	-1.02704	0.0045	0.0269251	sp|O43826|G6PT1_HUMAN	Glucose-6-phosphate translocase	SLC37A4
HHLG20g0539	3.00607	0.00235	0.0166351	sp|Q8BR86|KIRR3_MOUSE	Kin of IRRE-like protein 3	Kirrel3
HHLG20g0543	-1.1676	0.00105	0.00898495	sp|Q3KR37|GRM1B_HUMAN	GRAM domain-containing protein 1B	GRAMD1B
HHLG20g0552	1.31215	0.0045	0.0269251	sp|P98070|BMP1_XENLA	Bone morphogenetic protein 1	bmp1
HHLG20g0558	2.92887	0.00195	0.0144648	sp|Q6VMN6|PRLHR_MOUSE	Prolactin-releasing peptide receptor	Prlhr
HHLG20g0562	-1.96181	0.0013	0.0106187	sp|O88751|CABP1_RAT	Calcium-binding protein 1	Cabp1
HHLG20g0568	1.89819	0.0099	0.047803	sp|Q6TLE6|CRCM1_DANRE	Calcium release-activated calcium channel protein 1	orai1
HHLG20g0573	-0.851109	0.0099	0.047803	sp|P98153|IDD_HUMAN	Integral membrane protein DGCR2/IDD	DGCR2
HHLG20g0595	2.03425	0.00205	0.0150403	sp|Q9DBK0|ACO12_MOUSE	Acyl-coenzyme A thioesterase 12	Acot12
HHLG20g0600	1.35435	0.0001	0.00140325	sp|Q90953|CSPG2_CHICK	Versican core protein	VCAN
HHLG20g0598	4.49809	0.00415	0.0253739	sp|Q5BJC2|KISHA_DANRE	Protein kish-A	tmem167a
HHLG20g0602	2.55195	5e-05	0.000773118	sp|O35474|EDIL3_MOUSE	EGF-like repeat and discoidin I-like domain-containing protein 3	Edil3
HHLG20g0609	1.78234	0.00165	0.0126915	sp|Q6PH18|N2F1B_DANRE	Nuclear receptor subfamily 2 group F member 1-B	nr2f1b
HHLG20g0608	1.35852	0.0002	0.00247119	sp|Q6TXF1|ARRD3_RAT	Arrestin domain-containing protein 3	Arrdc3
HHLG20g0611	3.2243	5e-05	0.000773118	sp|Q99719|SEPT5_HUMAN	Septin-5	43348
HHLG20g0627	-1.0842	0.002	0.0147487	sp|Q6P4Q7|CNNM4_HUMAN	Metal transporter CNNM4	CNNM4
HHLG20g0629	1.07159	0.0098	0.0474644	sp|Q9YGD3|IL1B_ONCMY	Interleukin-1 beta	il1b
HHLG20g0636	1.92582	5e-05	0.000773118	sp|Q13554|KCC2B_HUMAN	Calcium/calmodulin-dependent protein kinase type II subunit beta	CAMK2B
HHLG20g0631	-1.07088	0.00095	0.00834684	sp|Q6YNC8|H2AZ_SHEEP	Histone H2A.Z	H2AFZ
HHLG20g0643	3.08122	0.00725	0.0379898	sp|Q9D700|DUS26_MOUSE	Dual specificity protein phosphatase 26	Dusp26
HHLG20g0678	1.48087	0.0012	0.00997182	sp|Q10571|MN1_HUMAN	Probable tumor suppressor protein MN1	MN1
HHLG20g0674	2.12816	5e-05	0.000773118	sp|Q9R012|PLK2_RAT	Serine/threonine-protein kinase PLK2	Plk2
HHLG20g0695	4.21882	0.0009	0.00803138	sp|Q5PQ89|AN34B_XENLA	Ankyrin repeat domain-containing protein 34B	ankrd34b
HHLG20g0703	-0.946629	0.00445	0.0267	sp|Q91X20|ASH2L_MOUSE	Set1/Ash2 histone methyltransferase complex subunit ASH2	Ash2l
HHLG20g0696	-1.2898	0.0003	0.00340707	sp|Q80U44|ZFY16_MOUSE	Zinc finger FYVE domain-containing protein 16	Zfyve16
HHLG20g0716	-1.09659	0.0066	0.0355588	sp|Q9C0A0|CNTP4_HUMAN	Contactin-associated protein-like 4	CNTNAP4
HHLG20g0723	-1.21173	0.00105	0.00898495	sp|O57457|E41L4_DANRE	Band 4.1-like protein 4	epb4.1l4
HHLG20g0725	-0.837311	0.00735	0.0383674	sp|Q5PPI1|SRSF9_RAT	Serine/arginine-rich splicing factor 9	Srsf9
HHLG20g0737	-1.80845	5e-05	0.000773118	sp|Q7T2Z5|UNC5C_CHICK	Netrin receptor UNC5C	UNC5C
HHLG20g0736	-1.60099	5e-05	0.000773118	sp|O00238|BMR1B_HUMAN	Bone morphogenetic protein receptor type-1B	BMPR1B
HHLG20g0743	2.78457	5e-05	0.000773118	sp|P98203|ARVC_MOUSE	Armadillo repeat protein deleted in velo-cardio-facial syndrome homolog	Arvcf
HHLG20g0744	2.83548	0.00325	0.0211243	sp|Q2THX0|ZDHC8_PANTR	Probable palmitoyltransferase ZDHHC8	ZDHHC8
HHLG20g0756	2.38689	5e-05	0.000773118	sp|P10157|ETS2_CHICK	Protein C-ets-2	ETS2
HHLG20g0761	-0.855177	0.0085	0.0427022	sp|Q63470|DYR1A_RAT	Dual specificity tyrosine-phosphorylation-regulated kinase 1A	Dyrk1a
HHLG20g0766	-1.16004	0.00045	0.00467622	sp|Q80W49|CRBG3_MOUSE	Beta/gamma crystallin domain-containing protein 3	Crybg3
HHLG21g0022	-1.27286	0.0001	0.00140325	sp|A2A891|CMTA1_MOUSE	Calmodulin-binding transcription activator 1	Camta1
HHLG21g0020	-1.7193	5e-05	0.000773118	sp|P56645|PER3_HUMAN	Period circadian protein homolog 3	PER3
HHLG21g0041	1.63277	5e-05	0.000773118	sp|Q5RD01|CDK18_PONAB	Cyclin-dependent kinase 18	CDK18
HHLG21g0036	-1.50059	5e-05	0.000773118	sp|P29322|EPHA8_HUMAN	Ephrin type-A receptor 8	EPHA8
HHLG21g0062	-1.47357	5e-05	0.000773118	sp|Q3UH66|WNK2_MOUSE	Serine/threonine-protein kinase WNK2	Wnk2
HHLG21g0097	2.34302	0.0002	0.00247119	sp|P01038|CYT_CHICK	Cystatin	CYT
HHLG21g0100	-1.14917	0.0002	0.00247119	sp|Q9UKG1|DP13A_HUMAN	DCC-interacting protein 13-alpha	APPL1
HHLG21g0103	4.0286	0.00295	0.0196437	sp|Q52LC2|VAS1L_HUMAN	V-type proton ATPase subunit S1-like protein	ATP6AP1L
HHLG21g0129	-2.04497	0.0046	0.02735	sp|Q8VIG6|TRAIP_MOUSE	E3 ubiquitin-protein ligase TRAIP	Traip
HHLG21g0130	-4.07644	5e-05	0.000773118	sp|Q9CX62|F212A_MOUSE	Protein FAM212A	Fam212a
HHLG21g0131	1.69545	5e-05	0.000773118	sp|P50147|GNAI2_CHICK	Guanine nucleotide-binding protein G(i) subunit alpha-2	GNAI2
HHLG21g0140	-0.97404	0.0055	0.0311086	sp|Q8N2R8|FA43A_HUMAN	Protein FAM43A	FAM43A
HHLG21g0145	3.29743	0.00485	0.0284168	sp|Q801S8|CO6A1_XENLA	Collagen alpha-1(VI) chain	col6a1
HHLG21g0147	-0.900652	0.00415	0.0253739	sp|Q9W6R1|KPB2_TAKRU	Phosphorylase b kinase regulatory subunit alpha, liver isoform	phka2
HHLG21g0153	2.87509	5e-05	0.000773118	sp|Q0V8T0|CNTP5_CANFA	Contactin-associated protein-like 5	CNTNAP5
HHLG21g0151	3.76982	5e-05	0.000773118	sp|Q9C0I4|THS7B_HUMAN	Thrombospondin type-1 domain-containing protein 7B	THSD7B
HHLG21g0179	-1.43803	0.00025	0.00296524	sp|Q08CE6|T178A_DANRE	Transmembrane protein 178A	tmem178a
HHLG21g0182	-1.89755	5e-05	0.000773118	sp|O15519|CFLAR_HUMAN	CASP8 and FADD-like apoptosis regulator	CFLAR
HHLG21g0184	3.15012	0.0013	0.0106187	sp|O14830|PPE2_HUMAN	Serine/threonine-protein phosphatase with EF-hands 2	PPEF2
HHLG21g0188	2.30566	0.00035	0.00384618	sp|Q6T4R5|NHS_HUMAN	Nance-Horan syndrome protein	NHS
HHLG21g0180	-1.19771	0.0006	0.00584101	sp|Q924I2|M4K3_RAT	Mitogen-activated protein kinase kinase kinase kinase 3	Map4k3
HHLG21g0186	1.32547	5e-05	0.000773118	sp|O76039|CDKL5_HUMAN	Cyclin-dependent kinase-like 5	CDKL5
HHLG21g0172	-1.71413	5e-05	0.000773118	sp|O00555|CAC1A_HUMAN	Voltage-dependent P/Q-type calcium channel subunit alpha-1A	CACNA1A
HHLG21g0203	1.47103	5e-05	0.000773118	sp|A2A8L1|CHD5_MOUSE	Chromodomain-helicase-DNA-binding protein 5	Chd5
HHLG21g0206	-1.22742	0.0003	0.00340707	sp|Q7TNR6|IGS21_MOUSE	Immunoglobulin superfamily member 21	Igsf21
HHLG21g0217	1.823	0.0013	0.0106187	sp|P83456|PPB_GADMO	Alkaline phosphatase	PPB
HHLG21g0231	1.52522	0.00015	0.00195837	sp|Q8R0S2|IQEC1_MOUSE	IQ motif and SEC7 domain-containing protein 1	Iqsec1
HHLG21g0238	1.42556	5e-05	0.000773118	sp|Q9ULH1|ASAP1_HUMAN	Arf-GAP with SH3 domain, ANK repeat and PH domain-containing protein 1	ASAP1
HHLG21g0248	-0.922195	0.0046	0.02735	sp|P12755|SKI_HUMAN	Ski oncogene	SKI
HHLG21g0249	-4.29162	0.0013	0.0106187	sp|O75038|PLCH2_HUMAN	1-phosphatidylinositol 4,5-bisphosphate phosphodiesterase eta-2	PLCH2
HHLG21g0255	4.63491	0.00015	0.00195837	sp|O88587|COMT_MOUSE	Catechol O-methyltransferase	Comt
HHLG21g0251	-1.61201	5e-05	0.000773118	sp|Q9ULD4|BRPF3_HUMAN	Bromodomain and PHD finger-containing protein 3	BRPF3
HHLG21g0250	-4.4485	5e-05	0.000773118	sp|Q91756|GLRK_XENLA	Glutamate receptor U1	kbp
HHLG21g0282	4.92315	0.00035	0.00384618	sp|Q8IWU5|SULF2_HUMAN	Extracellular sulfatase Sulf-2	SULF2
HHLG21g0287	-1.14453	0.00035	0.00384618	sp|Q91YE6|IPO9_MOUSE	Importin-9	Ipo9
HHLG21g0288	-0.964066	0.0056	0.0315443	sp|Q80Y84|KDM5B_MOUSE	Lysine-specific demethylase 5B	Kdm5b
HHLG21g0295	-1.76831	5e-05	0.000773118	sp|Q5T7P8|SYT6_HUMAN	Synaptotagmin-6	SYT6
HHLG21g0294	-1.15035	0.008	0.0409534	sp|Q29RB4|OLF3A_DANRE	Olfactomedin-like protein 3A	olfml3a
HHLG21g0297	-1.80383	0.00055	0.00546166	sp|Q90WI4|MXRA8_CHICK	Matrix-remodeling-associated protein 8	MXRA8
HHLG21g0303	inf	5e-05	0.000773118	sp|Q9NUD7|CT096_HUMAN	Uncharacterized protein C20orf96	C20orf96
HHLG21g0308	-0.86909	0.00655	0.0353461	sp|O75152|ZC11A_HUMAN	Zinc finger CCCH domain-containing protein 11A	ZC3H11A
HHLG21g0314	-0.840827	0.0102	0.0487913	sp|O42414|NFASC_CHICK	Neurofascin	NFASC
HHLG21g0319	-1.31053	5e-05	0.000773118	sp|Q7TQG1|PKHA6_MOUSE	Pleckstrin homology domain-containing family A member 6	Plekha6
HHLG21g0281	-2.3504	5e-05	0.000773118	sp|P59281|RHG39_MOUSE	Rho GTPase-activating protein 39	Arhgap39
HHLG21g0325	2.80243	0.0002	0.00247119	sp|O75325|LRRN2_HUMAN	Leucine-rich repeat neuronal protein 2	LRRN2
HHLG21g0337	2.6403	0.0002	0.00247119	sp|Q03062|HES5_RAT	Transcription factor HES-5	Hes5
HHLG21g0344	-1.23102	0.00055	0.00546166	sp|Q27955|KCAB2_BOVIN	Voltage-gated potassium channel subunit beta-2	KCNAB2
HHLG21g0339	1.18627	0.00215	0.0155548	sp|Q7SY23|AL4A1_DANRE	Delta-1-pyrroline-5-carboxylate dehydrogenase, mitochondrial	aldh4a1
HHLG21g0350	3.7449	0.00095	0.00834684	sp|A3KNA5|FIL1L_DANRE	Filamin A-interacting protein 1-like	filip1l
HHLG21g0348	1.86575	0.0003	0.00340707	sp|B6ZK77|IRL1B_DANRE	Interleukin-1 receptor accessory protein-like 1-B	il1rapl1b
HHLG21g0353	-1.75292	5e-05	0.000773118	sp|Q6GN29|ATLA2_XENLA	Atlastin-2	atl2
HHLG21g0345	-1.22999	0.00025	0.00296524	sp|Q5XJ36|PARK7_DANRE	Protein deglycase DJ-1zDJ-1	park7
HHLG21g0361	1.3119	0.0035	0.0224021	sp|Q4R7U0|TMC7_MACFA	Transmembrane channel-like protein 7	TMC7
HHLG21g0359	-0.850666	0.0085	0.0427022	sp|Q05519|SRS11_HUMAN	Serine/arginine-rich splicing factor 11	SRSF11
HHLG21g0380	2.85084	0.0002	0.00247119	sp|P24503|CADH4_CHICK	Cadherin-4	CDH4
HHLG21g0377	-1.37358	0.004	0.0246665	sp|P14543|NID1_HUMAN	Nidogen-1	NID1
HHLG21g0375	-1.25395	0.0006	0.00584101	sp|Q7T2G1|I2B2B_DANRE	Interferon regulatory factor 2-binding protein 2-B	irf2bp2b
HHLG21g0378	1.03123	0.00165	0.0126915	sp|Q8BNQ3|G137B_MOUSE	Integral membrane protein GPR137B	Gpr137b
HHLG21g0381	-0.942862	0.00775	0.0400059	sp|O00268|TAF4_HUMAN	Transcription initiation factor TFIID subunit 4	TAF4
HHLG21g0395	2.14022	0.0037	0.023336	sp|Q8IVH2|FOXP4_HUMAN	Forkhead box protein P4	FOXP4
HHLG21g0408	4.15827	0.0001	0.00140325	sp|Q804Q5|FEZF2_DANRE	Fez family zinc finger protein 2	fezf2
HHLG21g0391	-1.26809	5e-05	0.000773118	sp|B0S6J3|SRGP2_DANRE	SLIT-ROBO Rho GTPase-activating protein 2	srgap2
HHLG21g0420	1.70867	5e-05	0.000773118	sp|Q96QZ7|MAGI1_HUMAN	Membrane-associated guanylate kinase, WW and PDZ domain-containing protein 1	MAGI1
HHLG21g0416	3.73522	5e-05	0.000773118	sp|Q7Z3G6|PRIC2_HUMAN	Prickle-like protein 2	PRICKLE2
HHLG21g0418	1.5242	0.0005	0.00508555	sp|Q9P2N4|ATS9_HUMAN	A disintegrin and metalloproteinase with thrombospondin motifs 9	ADAMTS9
HHLG21g0431	1.26259	0.0077	0.0398159	sp|Q05655|KPCD_HUMAN	Protein kinase C delta type	PRKCD
HHLG21g0447	1.12497	0.00465	0.0275659	sp|P70193|LRIG1_MOUSE	Leucine-rich repeats and immunoglobulin-like domains protein 1	Lrig1
HHLG21g0409	-2.16325	5e-05	0.000773118	sp|Q62717|CAPS1_RAT	Calcium-dependent secretion activator 1	Cadps
HHLG21g0462	2.55813	0.00055	0.00546166	sp|Q99K10|NLGN1_MOUSE	Neuroligin-1	Nlgn1
HHLG21g0467	-1.99331	0.00315	0.0205895	sp|Q16650|TBR1_HUMAN	T-box brain protein 1	TBR1
HHLG21g0469	-1.49747	0.00025	0.00296524	sp|Q3ZBP3|RBMS1_BOVIN	RNA-binding motif, single-stranded-interacting protein 1	RBMS1
HHLG21g0472	2.04936	5e-05	0.000773118	sp|O60449|LY75_HUMAN	Lymphocyte antigen 75	LY75
HHLG21g0481	1.4897	0.00115	0.00966	sp|Q6IFU8|K1C17_RAT	Keratin, type I cytoskeletal 17	Krt17
HHLG21g0483	1.62535	0.0002	0.00247119	sp|Q90303|K1C1_CARAU	Keratin, type I cytoskeletal 50 kDa	K1C1
HHLG21g0466	-1.14176	0.0006	0.00584101	sp|Q6U841|S4A10_HUMAN	Sodium-driven chloride bicarbonate exchanger	SLC4A10
HHLG21g0497	-1.06084	0.0016	0.0124048	sp|O43303|CP110_HUMAN	Centriolar coiled-coil protein of 110 kDa	CCP110
HHLG21g0509	1.93477	5e-05	0.000773118	sp|P13234|KCC4_RAT	Calcium/calmodulin-dependent protein kinase type IV	Camk4
HHLG21g0516	3.01529	5e-05	0.000773118	sp|Q7TMB0|LPPR3_RAT	Lipid phosphate phosphatase-related protein type 3	Lppr3
HHLG21g0527	2.88975	5e-05	0.000773118	sp|Q6AX33|MAST3_XENLA	Microtubule-associated serine/threonine-protein kinase 3	mast3
HHLG21g0523	0.946875	0.00455	0.0271436	sp|Q8TBH0|ARRD2_HUMAN	Arrestin domain-containing protein 2	ARRDC2
HHLG21g0550	-2.47772	5e-05	0.000773118	sp|Q01063|PDE4D_MOUSE	cAMP-specific 3',5'-cyclic phosphodiesterase 4D	Pde4d
HHLG21g0573	-1.73632	0.00095	0.00834684	sp|Q9JII5|DAZP1_MOUSE	DAZ-associated protein 1	Dazap1
HHLG21g0576	-1.23314	0.001	0.00866762	sp|Q5XIK8|CTSL2_RAT	CTD small phosphatase-like protein 2	Ctdspl2
HHLG21g0578	1.8779	5e-05	0.000773118	sp|P23470|PTPRG_HUMAN	Receptor-type tyrosine-protein phosphatase gamma	PTPRG
HHLG21g0584	1.35425	0.00795	0.0407527	sp|Q8NA47|CCD63_HUMAN	Coiled-coil domain-containing protein 63	CCDC63
HHLG21g0585	-0.856158	0.0068	0.0363445	sp|Q7SZC2|XPO2_DANRE	Exportin-2	cse1l
HHLG21g0588	1.78211	0.0028	0.0188948	sp|Q63450|KCC1A_RAT	Calcium/calmodulin-dependent protein kinase type 1	Camk1
HHLG21g0610	3.09738	5e-05	0.000773118	sp|Q5RD27|SRPK1_PONAB	SRSF protein kinase 1	SRPK1
HHLG21g0630	2.9094	5e-05	0.000773118	sp|O95490|AGRL2_HUMAN	Adhesion G protein-coupled receptor L2	ADGRL2
HHLG21g0657	2.09942	5e-05	0.000773118	sp|Q9BXW7|CECR5_HUMAN	Cat eye syndrome critical region protein 5	CECR5
HHLG21g0640	1.08259	0.00115	0.00966	sp|Q6P9V9|TBA1B_RAT	Tubulin alpha-1B chain	Tuba1b
HHLG21g0660	1.11956	0.00535	0.0305521	sp|P05625|RAF1_CHICK	RAF proto-oncogene serine/threonine-protein kinase	RAF1
HHLG21g0665	1.72273	0.0013	0.0106187	sp|Q9JHB3|TIMP4_MOUSE	Metalloproteinase inhibitor 4	Timp4
HHLG21g0675	2.79373	5e-05	0.000773118	sp|P30531|SC6A1_HUMAN	Sodium- and chloride-dependent GABA transporter 1	SLC6A1
HHLG21g0677	-1.51332	5e-05	0.000773118	sp|Q01814|AT2B2_HUMAN	Plasma membrane calcium-transporting ATPase 2	ATP2B2
HHLG21g0691	1.53521	0.0003	0.00340707	sp|P55160|NCKPL_HUMAN	Nck-associated protein 1-like	NCKAP1L
HHLG21g0693	1.53629	5e-05	0.000773118	sp|A4FUD6|ELMO2_BOVIN	Engulfment and cell motility protein 2	ELMO2
HHLG22g0002	1.39197	0.00295	0.0196437	sp|Q4U3Q4|PPARG_CANFA	Peroxisome proliferator-activated receptor gamma	PPARG
HHLG22g0010	2.26275	0.00685	0.0365535	sp|Q9W6B4|TIMP3_SCYTO	Metalloproteinase inhibitor 3	TIMP3
HHLG22g0017	2.51115	5e-05	0.000773118	sp|P30531|SC6A1_HUMAN	Sodium- and chloride-dependent GABA transporter 1	SLC6A1
HHLG22g0019	-0.915559	0.0087	0.043418	sp|Q01814|AT2B2_HUMAN	Plasma membrane calcium-transporting ATPase 2	ATP2B2
HHLG22g0039	1.3323	0.00155	0.012073	sp|P55160|NCKPL_HUMAN	Nck-associated protein 1-like	NCKAP1L
HHLG22g0041	inf	5e-05	0.000773118	sp|A5A752|EDN3_PIG	Endothelin-3	EDN3
HHLG22g0040	3.92954	5e-05	0.000773118	sp|Q5JPB2|ZN831_HUMAN	Zinc finger protein 831	ZNF831
HHLG22g0045	2.06299	5e-05	0.000773118	sp|Q96KR7|PHAR3_HUMAN	Phosphatase and actin regulator 3	PHACTR3
HHLG22g0049	-2.16123	0.00235	0.0166351	sp|Q03237|MYBB_CHICK	Myb-related protein B	MYBL2
HHLG22g0053	2.54037	5e-05	0.000773118	sp|Q60674|NR1D2_MOUSE	Nuclear receptor subfamily 1 group D member 2	Nr1d2
HHLG22g0046	-0.984329	0.00135	0.0109354	sp|Q13247|SRSF6_HUMAN	Serine/arginine-rich splicing factor 6	SRSF6
HHLG22g0079	2.00963	5e-05	0.000773118	sp|P09645|TBA8_CHICK	Tubulin alpha-8 chain (Fragment)	TBA8
HHLG22g0080	1.08658	0.0018	0.0135959	sp|P09645|TBA8_CHICK	Tubulin alpha-8 chain (Fragment)	TBA8
HHLG22g0102	1.97435	5e-05	0.000773118	sp|O95490|AGRL2_HUMAN	Adhesion G protein-coupled receptor L2	ADGRL2
HHLG22g0085	-1.62095	5e-05	0.000773118	sp|Q9Z2H5|E41L1_MOUSE	Band 4.1-like protein 1	Epb41l1
HHLG22g0119	3.72624	0.00055	0.00546166	sp|Q9HCH3|CPNE5_HUMAN	Copine-5	CPNE5
HHLG22g0110	1.81399	0.00265	0.0181297	sp|Q6P2T0|TM38A_DANRE	Trimeric intracellular cation channel type A	tmem38a
HHLG22g0123	3.31382	5e-05	0.000773118	sp|Q5RD27|SRPK1_PONAB	SRSF protein kinase 1	SRPK1
HHLG22g0144	-1.32207	0.0002	0.00247119	sp|P51957|NEK4_HUMAN	Serine/threonine-protein kinase Nek4	NEK4
HHLG22g0145	0.908088	0.0084	0.0423619	sp|Q63450|KCC1A_RAT	Calcium/calmodulin-dependent protein kinase type 1	Camk1
HHLG22g0150	2.3238	5e-05	0.000773118	sp|P23470|PTPRG_HUMAN	Receptor-type tyrosine-protein phosphatase gamma	PTPRG
HHLG22g0155	1.40877	0.00055	0.00546166	sp|O15117|FYB_HUMAN	FYN-binding protein	FYB
HHLG22g0161	inf	5e-05	0.000773118	sp|Q03062|HES5_RAT	Transcription factor HES-5	Hes5
HHLG22g0157	-1.02853	0.00255	0.0176657	sp|P41233|ABCA1_MOUSE	ATP-binding cassette sub-family A member 1	Abca1
HHLG22g0170	-1.0806	0.0018	0.0135959	sp|Q27955|KCAB2_BOVIN	Voltage-gated potassium channel subunit beta-2	KCNAB2
HHLG22g0180	1.58704	0.00315	0.0205895	sp|Q495T6|MMEL1_HUMAN	Membrane metallo-endopeptidase-like 1	MMEL1
HHLG22g0190	3.43233	0.00105	0.00898495	sp|Q810U5|CCD50_MOUSE	Coiled-coil domain-containing protein 50	Ccdc50
HHLG22g0191	-1.07581	0.00095	0.00834684	sp|Q8QGQ8|PER2_CHICK	Period circadian protein homolog 2	PER2
HHLG22g0214	3.64624	5e-05	0.000773118	sp|Q91XA8|KLD8A_MOUSE	Kelch domain-containing protein 8A	Klhdc8a
HHLG22g0215	1.53753	0.0027	0.0184051	sp|Q8BJA2|S41A1_MOUSE	Solute carrier family 41 member 1	Slc41a1
HHLG22g0212	1.43131	0.0005	0.00508555	sp|Q5RD01|CDK18_PONAB	Cyclin-dependent kinase 18	CDK18
HHLG22g0222	2.45416	0.00245	0.017146	sp|Q99PW8|KIF17_MOUSE	Kinesin-like protein KIF17	Kif17
HHLG22g0226	-0.979318	0.0034	0.0218919	sp|O15083|ERC2_HUMAN	ERC protein 2	ERC2
HHLG22g0253	0.881602	0.0068	0.0363445	sp|Q14BI2|GRM2_MOUSE	Metabotropic glutamate receptor 2	Grm2
HHLG22g0261	2.68708	5e-05	0.000773118	sp|Q7SY49|CAMKV_DANRE	CaM kinase-like vesicle-associated protein	camkv
HHLG22g0266	-4.34893	5e-05	0.000773118	sp|Q9CX62|F212A_MOUSE	Protein FAM212A	Fam212a
HHLG22g0264	-0.930496	0.0088	0.0437724	sp|Q9YGN1|SAND_TAKRU	Protein SAND	sand
HHLG22g0257	-0.945257	0.00495	0.0288182	sp|Q14643|ITPR1_HUMAN	Inositol 1,4,5-trisphosphate receptor type 1	ITPR1
HHLG22g0272	-1.43959	0.0007	0.00659757	sp|Q16644|MAPK3_HUMAN	MAP kinase-activated protein kinase 3	MAPKAPK3
HHLG22g0283	1.38855	0.00155	0.012073	sp|P15988|CO6A2_CHICK	Collagen alpha-2(VI) chain	COL6A2
HHLG22g0288	3.49332	5e-05	0.000773118	sp|Q9C0I4|THS7B_HUMAN	Thrombospondin type-1 domain-containing protein 7B	THSD7B
HHLG22g0290	1.41196	0.00405	0.0249087	sp|Q0V8T0|CNTP5_CANFA	Contactin-associated protein-like 5	CNTNAP5
HHLG22g0295	-0.997208	0.0052	0.0298876	sp|Q8C729|F126B_MOUSE	Protein FAM126B	Fam126b
HHLG22g0312	-1.11894	0.00375	0.0235578	sp|P48767|NAC1_FELCA	Sodium/calcium exchanger 1	SLC8A1
HHLG22g0318	1.48072	0.00135	0.0109354	sp|P19224|UD16_HUMAN	UDP-glucuronosyltransferase 1-6	UGT1A6
HHLG22g0314	-1.28701	0.0001	0.00140325	sp|Q99JP0|M4K3_MOUSE	Mitogen-activated protein kinase kinase kinase kinase 3	Map4k3
HHLG22g0313	-1.42942	5e-05	0.000773118	sp|Q08CE6|T178A_DANRE	Transmembrane protein 178A	tmem178a
HHLG22g0321	-1.82216	0.0009	0.00803138	sp|Q9W6R5|XLRS1_TAKRU	Retinoschisin	xlrs1
HHLG22g0322	1.74466	5e-05	0.000773118	sp|O76039|CDKL5_HUMAN	Cyclin-dependent kinase-like 5	CDKL5
HHLG22g0320	2.09007	0.006	0.0331482	sp|O14830|PPE2_HUMAN	Serine/threonine-protein phosphatase with EF-hands 2	PPEF2
HHLG22g0330	inf	5e-05	0.000773118	sp|P52500|GRPR_RAT	Gastrin-releasing peptide receptor	Grpr
HHLG22g0324	1.53577	0.0007	0.00659757	sp|Q6T4R5|NHS_HUMAN	Nance-Horan syndrome protein	NHS
HHLG22g0344	-2.78264	0.00045	0.00467622	sp|Q5VTJ3|KLD7A_HUMAN	Kelch domain-containing protein 7A	KLHDC7A
HHLG22g0340	1.0138	0.0018	0.0135959	sp|D3ZD32|CHD5_RAT	Chromodomain-helicase-DNA-binding protein 5	Chd5
HHLG22g0305	-1.89688	5e-05	0.000773118	sp|O00555|CAC1A_HUMAN	Voltage-dependent P/Q-type calcium channel subunit alpha-1A	CACNA1A
HHLG22g0353	-1.10635	0.0024	0.0169058	sp|Q92750|TAF4B_HUMAN	Transcription initiation factor TFIID subunit 4B	TAF4B
HHLG22g0352	2.10974	0.0001	0.00140325	sp|P39038|CADH4_MOUSE	Cadherin-4	Cdh4
HHLG22g0361	-1.21557	0.0011	0.00933346	sp|Q5U4C9|DYRK2_MOUSE	Dual specificity tyrosine-phosphorylation-regulated kinase 2	Dyrk2
HHLG22g0368	2.87524	0.00345	0.0221478	sp|Q8IVH2|FOXP4_HUMAN	Forkhead box protein P4	FOXP4
HHLG22g0379	1.65629	5e-05	0.000773118	sp|O75325|LRRN2_HUMAN	Leucine-rich repeat neuronal protein 2	LRRN2
HHLG22g0380	-1.01314	0.00155	0.012073	sp|Q7ZUW7|MDM4_DANRE	Protein Mdm4	mdm4
HHLG22g0391	-1.63694	0.01025	0.0489762	sp|Q6RY07|CHIA_RAT	Acidic mammalian chitinase	Chia
HHLG22g0385	-1.79471	5e-05	0.000773118	sp|Q7TQG1|PKHA6_MOUSE	Pleckstrin homology domain-containing family A member 6	Plekha6
HHLG22g0395	-0.826586	0.00965	0.0469412	sp|O75152|ZC11A_HUMAN	Zinc finger CCCH domain-containing protein 11A	ZC3H11A
HHLG22g0381	-1.06332	0.00105	0.00898495	sp|Q16720|AT2B3_HUMAN	Plasma membrane calcium-transporting ATPase 3	ATP2B3
HHLG22g0399	-3.36776	5e-05	0.000773118	sp|P23492|PNPH_MOUSE	Purine nucleoside phosphorylase	Pnp
HHLG22g0407	3.07443	0.0028	0.0188948	sp|Q90WI4|MXRA8_CHICK	Matrix-remodeling-associated protein 8	MXRA8
HHLG22g0402	-0.860408	0.00905	0.0447067	sp|Q14498|RBM39_HUMAN	RNA-binding protein 39	RBM39
HHLG22g0409	-2.04417	5e-05	0.000773118	sp|Q5T7P8|SYT6_HUMAN	Synaptotagmin-6	SYT6
HHLG22g0424	-2.3153	5e-05	0.000773118	sp|P59281|RHG39_MOUSE	Rho GTPase-activating protein 39	Arhgap39
HHLG22g0428	-1.32008	5e-05	0.000773118	sp|Q9JLV2|TP4AP_MOUSE	Short transient receptor potential channel 4-associated protein	Trpc4ap
HHLG22g0441	-0.917615	0.0075	0.0390357	sp|P51610|HCFC1_HUMAN	Host cell factor 1	HCFC1
HHLG22g0450	2.77053	0.0025	0.0174192	sp|O88587|COMT_MOUSE	Catechol O-methyltransferase	Comt
HHLG22g0467	1.81925	0.00015	0.00195837	sp|Q9ULH1|ASAP1_HUMAN	Arf-GAP with SH3 domain, ANK repeat and PH domain-containing protein 1	ASAP1
HHLG22g0471	1.68144	0.0017	0.0129999	sp|Q9HA90|EFCC1_HUMAN	EF-hand and coiled-coil domain-containing protein 1	EFCC1
HHLG22g0472	1.53597	0.0094	0.0460739	sp|Q6ZUG5|YC006_HUMAN	Uncharacterized protein FLJ43738	YC006
HHLG22g0478	2.60518	0.0005	0.00508555	sp|P37889|FBLN2_MOUSE	Fibulin-2	Fbln2
HHLG22g0479	-0.98075	0.0047	0.0277642	sp|Q1KYK5|WNT7A_PONPY	Protein Wnt-7a	WNT7A
HHLG22g0483	0.969679	0.00225	0.0161352	sp|A6H7H1|F120A_BOVIN	Constitutive coactivator of PPAR-gamma-like protein 1	FAM120A
HHLG22g0498	2.81642	5e-05	0.000773118	sp|Q804Q5|FEZF2_DANRE	Fez family zinc finger protein 2	fezf2
HHLG22g0507	1.18948	0.0016	0.0124048	sp|Q9P2N4|ATS9_HUMAN	A disintegrin and metalloproteinase with thrombospondin motifs 9	ADAMTS9
HHLG22g0509	1.28941	0.00015	0.00195837	sp|Q96QZ7|MAGI1_HUMAN	Membrane-associated guanylate kinase, WW and PDZ domain-containing protein 1	MAGI1
HHLG22g0506	3.87713	5e-05	0.000773118	sp|Q7Z3G6|PRIC2_HUMAN	Prickle-like protein 2	PRICKLE2
HHLG22g0499	-1.59547	5e-05	0.000773118	sp|Q9ULU8|CAPS1_HUMAN	Calcium-dependent secretion activator 1	CADPS
HHLG22g0522	-0.855358	0.0076	0.0393729	sp|O94876|TMCC1_HUMAN	Transmembrane and coiled-coil domains protein 1	TMCC1
HHLG22g0515	-0.883832	0.0051	0.0294474	sp|Q8C9B9|DIDO1_MOUSE	Death-inducer obliterator 1	Dido1
HHLG22g0536	1.37616	0.0029	0.0194221	sp|P70193|LRIG1_MOUSE	Leucine-rich repeats and immunoglobulin-like domains protein 1	Lrig1
HHLG22g0534	0.904062	0.0088	0.0437724	sp|P53590|SUCB2_PIG	Succinyl-CoA ligase [GDP-forming] subunit beta, mitochondrial (Fragment)	SUCLG2
HHLG22g0544	2.42567	0.00055	0.00546166	sp|Q8N2Q7|NLGN1_HUMAN	Neuroligin-1	NLGN1
HHLG22g0547	-1.56421	0.0061	0.0335106	sp|Q9H8V3|ECT2_HUMAN	Protein ECT2	ECT2
HHLG22g0548	1.15037	0.0009	0.00803138	sp|O15068|MCF2L_HUMAN	Guanine nucleotide exchange factor DBS	MCF2L
HHLG22g0554	-2.44854	0.0001	0.00140325	sp|P49892|AA1R_CHICK	Adenosine receptor A1	ADORA1
HHLG22g0567	1.97146	5e-05	0.000773118	sp|Q7TMB0|LPPR3_RAT	Lipid phosphate phosphatase-related protein type 3	Lppr3
HHLG22g0566	1.87264	5e-05	0.000773118	sp|Q9YGL6|PALM_CHICK	Paralemmin-1	PALM
HHLG22g0577	1.54537	5e-05	0.000773118	sp|Q6AX33|MAST3_XENLA	Microtubule-associated serine/threonine-protein kinase 3	mast3
HHLG22g0549	-0.954595	0.00305	0.0201144	sp|Q6U841|S4A10_HUMAN	Sodium-driven chloride bicarbonate exchanger	SLC4A10
HHLG22g0455	-4.15022	5e-05	0.000773118	sp|Q91756|GLRK_XENLA	Glutamate receptor U1	kbp
HHLG22g0588	-1.6152	5e-05	0.000773118	sp|P0C928|RTEL1_DANRE	Regulator of telomere elongation helicase 1	rtel1
HHLG22g0608	2.99374	5e-05	0.000773118	sp|Q90303|K1C1_CARAU	Keratin, type I cytoskeletal 50 kDa	K1C1
HHLG22g0618	-1.64236	0.00455	0.0271436	sp|P54296|MYOM2_HUMAN	Myomesin-2	MYOM2
HHLG22g0621	-2.24337	0.00025	0.00296524	sp|P18564|ITB6_HUMAN	Integrin beta-6	ITGB6
HHLG22g0628	-1.97919	0.00035	0.00384618	sp|Q01063|PDE4D_MOUSE	cAMP-specific 3',5'-cyclic phosphodiesterase 4D	Pde4d
HHLG22g0631	-3.25309	0.0014	0.0112082	sp|Q9BRS8|LARP6_HUMAN	La-related protein 6	LARP6
HHLG22g0640	3.4266	5e-05	0.000773118	sp|O57321|EAA1_AMBTI	Excitatory amino acid transporter 1	SLC1A3
HHLG22g0645	1.89375	0.0031	0.0203376	sp|Q9BX97|PLVAP_HUMAN	Plasmalemma vesicle-associated protein	PLVAP
HHLG22g0637	2.69675	5e-05	0.000773118	sp|O00585|CCL21_HUMAN	C-C motif chemokine 21	CCL21
HHLG22g0648	-2.83201	0.0001	0.00140325	sp|Q6AX59|ABHD8_XENLA	Abhydrolase domain-containing protein 8	abhd8
HHLG22g0650	-2.43952	0.0001	0.00140325	sp|Q9JII5|DAZP1_MOUSE	DAZ-associated protein 1	Dazap1
HHLG22g0654	1.87209	0.00705	0.0373109	sp|Q6GQD7|ARI3A_XENLA	AT-rich interactive domain-containing protein 3A	arid3a
HHLG22g0686	0.867848	0.0101	0.0485128	sp|P70483|STRN_RAT	Striatin	Strn
HHLG22g0688	-1.36675	5e-05	0.000773118	sp|Q7T2G1|I2B2B_DANRE	Interferon regulatory factor 2-binding protein 2-B	irf2bp2b
HHLG22g0696	-1.00238	0.00195	0.0144648	sp|Q8R4Z9|MFN1_RAT	Mitofusin-1	Mfn1
HHLG22g0715	-2.89003	0.00025	0.00296524	sp|A1L1V4|LOL2B_DANRE	Lysyl oxidase homolog 2B	loxl2b
HHLG22g0705	-2.24204	0.00205	0.0150403	sp|P27093|INHBB_CHICK	Inhibin beta B chain	INHBB
HHLG22g0718	-1.01911	0.00265	0.0181297	sp|Q3T106|SRSF7_BOVIN	Serine/arginine-rich splicing factor 7	SRSF7
HHLG22g0722	-1.0819	0.00215	0.0155548	sp|P35249|RFC4_HUMAN	Replication factor C subunit 4	RFC4
HHLG22g0716	-1.4244	5e-05	0.000773118	sp|Q6GN29|ATLA2_XENLA	Atlastin-2	atl2
HHLG22g0734	1.37182	0.00025	0.00296524	sp|A8MWL6|SNG2L_HUMAN	Putative synaptogyrin-2 like protein	SNG2L
HHLG22g0739	1.33359	0.008	0.0409534	sp|B6ZK77|IRL1B_DANRE	Interleukin-1 receptor accessory protein-like 1-B	il1rapl1b
HHLG23g0006	inf	5e-05	0.000773118	sp|B2ZGJ1|CLAT_DANRE	Choline O-acetyltransferase	chat
HHLG23g0014	-2.48208	0.0012	0.00997182	sp|Q8N436|CPXM2_HUMAN	Inactive carboxypeptidase-like protein X2	CPXM2
HHLG23g0029	0.919963	0.0074	0.0385884	sp|Q96AX2|RAB37_HUMAN	Ras-related protein Rab-37	RAB37
HHLG23g0034	-2.08141	5e-05	0.000773118	sp|P56545|CTBP2_HUMAN	C-terminal-binding protein 2	CTBP2
HHLG23g0040	-1.02456	0.00365	0.0231317	sp|Q17R89|RHG44_HUMAN	Rho GTPase-activating protein 44	ARHGAP44
HHLG23g0023	-0.962707	0.00535	0.0305521	sp|Q92736|RYR2_HUMAN	Ryanodine receptor 2	RYR2
HHLG23g0044	-1.02839	0.003	0.0198715	sp|Q9NXW2|DJB12_HUMAN	DnaJ homolog subfamily B member 12	DNAJB12
HHLG23g0046	0.993621	0.00645	0.0349125	sp|Q5REH8|APC16_PONAB	Anaphase-promoting complex subunit 16	ANAPC16
HHLG23g0058	1.57942	0.0022	0.015852	sp|Q32KL8|TBATA_BOVIN	Protein TBATA	TBATA
HHLG23g0048	2.04574	5e-05	0.000773118	sp|Q92563|TICN2_HUMAN	Testican-2	SPOCK2
HHLG23g0045	1.55692	5e-05	0.000773118	sp|Q7T346|DDIT4_DANRE	DNA damage-inducible transcript 4 protein	ddit4
HHLG23g0066	1.05045	0.0035	0.0224021	sp|Q12791|KCMA1_HUMAN	Calcium-activated potassium channel subunit alpha-1	KCNMA1
HHLG23g0091	1.85627	5e-05	0.000773118	sp|Q5DTT2|PSD1_MOUSE	PH and SEC7 domain-containing protein 1	Psd
HHLG23g0075	-1.24925	0.0003	0.00340707	sp|Q64727|VINC_MOUSE	Vinculin	Vcl
HHLG23g0104	-1.11416	0.00555	0.0313152	sp|Q61824|ADA12_MOUSE	Disintegrin and metalloproteinase domain-containing protein 12	Adam12
HHLG23g0114	1.06347	0.0022	0.015852	sp|P23469|PTPRE_HUMAN	Receptor-type tyrosine-protein phosphatase epsilon	PTPRE
HHLG23g0116	2.47414	0.00015	0.00195837	sp|O73742|COE3_XENLA	Transcription factor COE3	coe3
HHLG23g0121	-1.34861	0.00015	0.00195837	sp|Q5DTN8|JKIP3_MOUSE	Janus kinase and microtubule-interacting protein 3	Jakmip3
HHLG23g0120	1.04256	0.00515	0.029668	sp|O55003|BNIP3_MOUSE	BCL2/adenovirus E1B 19 kDa protein-interacting protein 3	Bnip3
HHLG23g0122	-1.46075	5e-05	0.000773118	sp|Q62951|DPYL4_RAT	Dihydropyrimidinase-related protein 4 (Fragment)	Dpysl4
HHLG23g0127	1.96444	0.00045	0.00467622	sp|Q13634|CAD18_HUMAN	Cadherin-18	CDH18
HHLG23g0124	-0.913515	0.00475	0.0279939	sp|Q9H2F5|EPC1_HUMAN	Enhancer of polycomb homolog 1	EPC1
HHLG23g0128	-1.40836	0.00545	0.0309069	sp|Q5RJH3|CAD12_MOUSE	Cadherin-12	Cdh12
HHLG23g0133	-1.0139	0.00255	0.0176657	sp|Q8WWZ7|ABCA5_HUMAN	ATP-binding cassette sub-family A member 5	ABCA5
HHLG23g0136	1.03507	0.00295	0.0196437	sp|Q6P1U2|TTYH2_XENTR	Protein tweety homolog 2	ttyh2
HHLG23g0149	2.22958	0.00055	0.00546166	sp|B2RUP2|UN13D_MOUSE	Protein unc-13 homolog D	Unc13d
HHLG23g0159	inf	0.0056	0.0315443	sp|P04972|CNRG_BOVIN	Retinal rod rhodopsin-sensitive cGMP 3',5'-cyclic phosphodiesterase subunit gamma	PDE6G
HHLG23g0157	2.15968	0.0005	0.00508555	sp|Q8K3J9|GPC5C_MOUSE	G-protein coupled receptor family C group 5 member C	Gprc5c
HHLG23g0144	2.08112	5e-05	0.000773118	sp|P25094|PMP22_RAT	Peripheral myelin protein 22	Pmp22
HHLG23g0155	inf	5e-05	0.000773118	sp|A6NE02|BTBDH_HUMAN	BTB/POZ domain-containing protein 17	BTBD17
HHLG23g0164	1.05834	0.00095	0.00834684	sp|Q6ZMQ8|LMTK1_HUMAN	Serine/threonine-protein kinase LMTK1	AATK
HHLG23g0168	1.57379	5e-05	0.000773118	sp|P11730|KCC2G_RAT	Calcium/calmodulin-dependent protein kinase type II subunit gamma	Camk2g
HHLG23g0169	1.41188	0.00105	0.00898495	sp|P52849|NDST2_HUMAN	Bifunctional heparan sulfate N-deacetylase/N-sulfotransferase 2	NDST2
HHLG23g0170	0.924323	0.0028	0.0188948	sp|Q5G268|NETR_NOMLE	Neurotrypsin	PRSS12
HHLG23g0180	-1.0178	0.00475	0.0279939	sp|Q8CHH5|GSC1L_MOUSE	GLTSCR1-like protein	Gltscr1l
HHLG23g0189	inf	5e-05	0.000773118	sp|B3SHH9|TM114_HUMAN	Transmembrane protein 114	TMEM114
HHLG23g0193	1.07379	0.00725	0.0379898	sp|Q15438|CYH1_HUMAN	Cytohesin-1	CYTH1
HHLG23g0194	3.30944	5e-05	0.000773118	sp|Q9TTY1|TIMP2_CANFA	Metalloproteinase inhibitor 2	TIMP2
HHLG23g0199	2.3569	5e-05	0.000773118	sp|Q9NTN9|SEM4G_HUMAN	Semaphorin-4G	SEMA4G
HHLG23g0213	1.9343	5e-05	0.000773118	sp|P57788|MOT4_CHICK	Monocarboxylate transporter 4	SLC16A3
HHLG23g0216	-2.05203	5e-05	0.000773118	sp|Q8BIF2|RFOX3_MOUSE	RNA binding protein fox-1 homolog 3	Rbfox3
HHLG23g0224	1.80992	0.00285	0.0191212	sp|Q8BW74|HLF_MOUSE	Hepatic leukemia factor	Hlf
HHLG23g0222	5.07653	5e-05	0.000773118	sp|Q8N957|ANKF1_HUMAN	Ankyrin repeat and fibronectin type-III domain-containing protein 1	ANKFN1
HHLG23g0228	-3.17913	0.0024	0.0169058	sp|Q01098|NMDE3_MOUSE	Glutamate receptor ionotropic, NMDA 2C	Grin2c
HHLG23g0231	-1.39533	5e-05	0.000773118	sp|Q96PX1|RN157_HUMAN	RING finger protein 157	RNF157
HHLG23g0232	-1.31612	5e-05	0.000773118	sp|P30352|SRSF2_CHICK	Serine/arginine-rich splicing factor 2	SRSF2
HHLG23g0243	3.39551	0.00055	0.00546166	sp|Q9NQB0|TF7L2_HUMAN	Transcription factor 7-like 2	TCF7L2
HHLG23g0262	2.53361	0.0001	0.00140325	sp|O14639|ABLM1_HUMAN	Actin-binding LIM protein 1	ABLIM1
HHLG23g0257	-2.27334	5e-05	0.000773118	sp|P07700|ADRB1_MELGA	Beta-1 adrenergic receptor	ADRB1
HHLG23g0267	1.47585	0.0002	0.00247119	sp|P56975|NRG3_HUMAN	Pro-neuregulin-3, membrane-bound isoform	NRG3
HHLG23g0260	-1.56809	0.00685	0.0365535	sp|Q6DCQ6|VWA2_XENLA	von Willebrand factor A domain-containing protein 2	vwa2
HHLG23g0273	2.6294	0.0037	0.023336	sp|Q5EA06|GBRP_BOVIN	Gamma-aminobutyric acid receptor subunit pi	GABRP
HHLG23g0289	2.84723	5e-05	0.000773118	sp|Q9JK42|PDK2_MOUSE	[Pyruvate dehydrogenase (acetyl-transferring)] kinase isozyme 2, mitochondrial	Pdk2
HHLG23g0288	4.75485	5e-05	0.000773118	sp|A2A9T0|TBKB1_MOUSE	TANK-binding kinase 1-binding protein 1	Tbkbp1
HHLG23g0299	-1.1307	0.00295	0.0196437	sp|Q8TB22|SPT20_HUMAN	Spermatogenesis-associated protein 20	SPATA20
[truncated: 6,160 more rows]

## Sheet: Table S7.DEG_brain_GO
Table S7 Gene Ontology enrichment of differentially expressed genes in brain
ARA4
Category	Term	Count	%	P-Value	Benjamini
GOTERM_BP_FAT	sensory organ development	51	3	3e-16	5.1e-13
GOTERM_BP_FAT	eye development	40	2.4	8.1e-16	6e-13
GOTERM_BP_FAT	fin development	13	0.8	7e-14	3.6e-11
GOTERM_BP_FAT	pattern specification process	45	2.6	5.8e-12	2.2e-09
GOTERM_BP_FAT	convergent extension	12	0.7	7.2e-12	2.2e-09
GOTERM_BP_FAT	regulation of transcription	178	10.5	7.6e-12	2e-09
GOTERM_BP_FAT	camera-type eye development	29	1.7	3.5e-11	7.7e-09
GOTERM_BP_FAT	fin morphogenesis	10	0.6	2.5e-10	4.9e-08
GOTERM_BP_FAT	convergent extension involved in gastrulation	10	0.6	2.5e-10	4.9e-08
GOTERM_BP_FAT	gastrulation	23	1.4	9.6e-10	1.6e-07
GOTERM_BP_FAT	somitogenesis	17	1	1.3e-09	2e-07
GOTERM_BP_FAT	cell migration involved in gastrulation	12	0.7	2.1e-09	2.9e-07
GOTERM_BP_FAT	embryonic morphogenesis	44	2.6	2.9e-09	3.7e-07
GOTERM_BP_FAT	regulation of transcription, DNA-dependent	124	7.3	5.6e-09	6.7e-07
GOTERM_BP_FAT	regionalization	33	1.9	5.9e-09	6.4e-07
GOTERM_BP_FAT	segmentation	18	1.1	1.1e-08	1.2e-06
GOTERM_BP_FAT	ameboidal cell migration	18	1.1	1.7e-08	1.6e-06
GOTERM_BP_FAT	regulation of RNA metabolic process	124	7.3	1.7e-08	1.6e-06
GOTERM_BP_FAT	cell adhesion	59	3.5	4.2e-08	3.6e-06
GOTERM_BP_FAT	biological adhesion	59	3.5	4.2e-08	3.6e-06
GOTERM_BP_FAT	hindbrain development	18	1.1	4.6e-08	3.7e-06
GOTERM_BP_FAT	embryonic organ development	30	1.8	1.1e-07	8.8e-06
GOTERM_BP_FAT	anterior/posterior pattern formation	24	1.4	1.7e-07	1.3e-05
GOTERM_BP_FAT	retina development in camera-type eye	15	0.9	1.7e-07	1.2e-05
GOTERM_BP_FAT	optokinetic behavior	5	0.3	3.9e-07	2.6e-05
GOTERM_BP_FAT	eye morphogenesis	18	1.1	1.6e-06	9.9e-05
GOTERM_BP_FAT	pectoral fin development	6	0.4	5.8e-06	0.00035
GOTERM_BP_FAT	notochord development	7	0.4	1.5e-05	0.00089
GOTERM_BP_FAT	lateral line system development	5	0.3	1.7e-05	0.00098
GOTERM_BP_FAT	sensory system development	5	0.3	1.7e-05	0.00098
GOTERM_BP_FAT	embryonic eye morphogenesis	8	0.5	2e-05	0.0011
GOTERM_BP_FAT	pancreas development	11	0.6	3.8e-05	0.002
GOTERM_BP_FAT	medial fin development	4	0.2	4e-05	0.0021
GOTERM_BP_FAT	medial fin morphogenesis	4	0.2	4e-05	0.0021
GOTERM_BP_FAT	cell surface receptor linked signal transduction	96	5.6	4.5e-05	0.0022
GOTERM_BP_FAT	cartilage development	13	0.8	0.00014	0.0065
GOTERM_BP_FAT	embryonic organ morphogenesis	18	1.1	0.00016	0.0072
GOTERM_BP_FAT	neuron recognition	7	0.4	0.00028	0.013
GOTERM_BP_FAT	protein amino acid phosphorylation	66	3.9	0.0003	0.013
GOTERM_BP_FAT	Notch signaling pathway	11	0.6	0.0003	0.013
GOTERM_BP_FAT	mechanosensory lateral line system development	4	0.2	0.00032	0.013
GOTERM_BP_FAT	posterior lateral line system development	4	0.2	0.00032	0.013
GOTERM_BP_FAT	fin regeneration	4	0.2	0.00042	0.017
GOTERM_BP_FAT	axonal fasciculation	5	0.3	0.00042	0.017
GOTERM_BP_FAT	otic vesicle formation	5	0.3	0.00063	0.024
GOTERM_BP_FAT	cell-cell adhesion	22	1.3	0.0007	0.026
GOTERM_BP_FAT	inner ear development	13	0.8	0.00071	0.026
GOTERM_BP_FAT	neural crest cell development	9	0.5	0.0008	0.028
GOTERM_BP_FAT	pectoral fin morphogenesis	4	0.2	0.0012	0.042
GOTERM_BP_FAT	neural crest cell differentiation	9	0.5	0.0013	0.044
GOTERM_BP_FAT	embryonic hemopoiesis	6	0.4	0.0014	0.045
GOTERM_BP_FAT	neuron differentiation	35	2.1	0.0014	0.046
GOTERM_BP_FAT	forebrain neuron differentiation	5	0.3	0.0015	0.048
GOTERM_BP_FAT	regeneration	10	0.6	0.0015	0.047
GOTERM_BP_FAT	embryonic heart tube development	6	0.4	0.0016	0.047
GOTERM_BP_FAT	homophilic cell adhesion	13	0.8	0.0018	0.053
GOTERM_BP_FAT	tissue regeneration	7	0.4	0.0018	0.053
GOTERM_BP_FAT	morphogenesis of an epithelium	17	1	0.0019	0.054
GOTERM_BP_FAT	protein amino acid dephosphorylation	18	1.1	0.0022	0.062
GOTERM_BP_FAT	peripheral nervous system development	8	0.5	0.0022	0.061
GOTERM_BP_FAT	lateral line nerve development	3	0.2	0.0024	0.063
GOTERM_BP_FAT	posterior lateral line nerve development	3	0.2	0.0024	0.063
GOTERM_BP_FAT	muscle organ development	20	1.2	0.0026	0.067
GOTERM_BP_FAT	ear development	13	0.8	0.0027	0.069
GOTERM_BP_FAT	retina morphogenesis in camera-type eye	6	0.4	0.0029	0.074
GOTERM_BP_FAT	generation of neurons in the forebrain	5	0.3	0.0033	0.081
GOTERM_BP_FAT	camera-type eye morphogenesis	9	0.5	0.0035	0.084
GOTERM_BP_FAT	cell part morphogenesis	23	1.4	0.0035	0.083
GOTERM_BP_FAT	cell projection morphogenesis	22	1.3	0.0037	0.087
GOTERM_BP_FAT	tissue morphogenesis	21	1.2	0.0039	0.089
GOTERM_BP_FAT	enteric nervous system development	4	0.2	0.0039	0.088
GOTERM_BP_FAT	appendage development	13	0.8	0.004	0.088
GOTERM_BP_FAT	cell proliferation in hindbrain	3	0.2	0.0043	0.095
GOTERM_BP_FAT	cell motion	32	1.9	0.0044	0.094
GOTERM_BP_FAT	G-protein coupled receptor protein signaling pathway	48	2.8	0.0044	0.094
GOTERM_BP_FAT	neuron development	27	1.6	0.0051	0.11
GOTERM_BP_FAT	developmental growth	13	0.8	0.0051	0.11
GOTERM_BP_FAT	hypothalamus development	4	0.2	0.0054	0.11
GOTERM_BP_FAT	fourth ventricle development	3	0.2	0.0055	0.11
GOTERM_BP_FAT	determination of bilateral symmetry	9	0.5	0.0056	0.11
GOTERM_BP_FAT	determination of symmetry	9	0.5	0.0056	0.11
GOTERM_BP_FAT	heart development	22	1.3	0.0056	0.11
GOTERM_BP_FAT	axonogenesis	18	1.1	0.0065	0.12
GOTERM_BP_FAT	cranial nerve development	5	0.3	0.0065	0.12
GOTERM_BP_FAT	pronephros development	4	0.2	0.0065	0.12
GOTERM_BP_FAT	convergent extension involved in axis elongation	3	0.2	0.0068	0.13
GOTERM_BP_FAT	semicircular canal morphogenesis	3	0.2	0.0068	0.13
GOTERM_BP_FAT	midbrain development	5	0.3	0.0069	0.12
GOTERM_BP_FAT	cell motility	25	1.5	0.0074	0.13
GOTERM_BP_FAT	localization of cell	25	1.5	0.0075	0.13
GOTERM_BP_FAT	mesenchymal cell development	9	0.5	0.0081	0.14
GOTERM_BP_FAT	mesenchyme development	9	0.5	0.0092	0.16
GOTERM_BP_FAT	mesenchymal cell differentiation	9	0.5	0.0092	0.16
GOTERM_BP_FAT	regulation of fibroblast growth factor receptor signaling pathway	4	0.2	0.0092	0.15
GOTERM_BP_FAT	dorsal/ventral pattern formation	10	0.6	0.0098	0.16
GOTERM_BP_FAT	determination of left/right symmetry	8	0.5	0.011	0.18
GOTERM_BP_FAT	cell migration	23	1.4	0.011	0.18
GOTERM_BP_FAT	phosphate metabolic process	90	5.3	0.012	0.19
GOTERM_BP_FAT	phosphorus metabolic process	90	5.3	0.012	0.19
GOTERM_BP_FAT	negative regulation of developmental growth	4	0.2	0.013	0.19
GOTERM_BP_FAT	cell recognition	7	0.4	0.013	0.19
GOTERM_BP_FAT	dephosphorylation	18	1.1	0.013	0.19
GOTERM_BP_FAT	diencephalon development	7	0.4	0.013	0.2
GOTERM_BP_FAT	artery morphogenesis	4	0.2	0.013	0.2
GOTERM_BP_FAT	motor axon guidance	5	0.3	0.014	0.2
GOTERM_BP_FAT	forebrain development	15	0.9	0.015	0.21
GOTERM_BP_FAT	otic placode formation	3	0.2	0.015	0.21
GOTERM_BP_FAT	neuron projection morphogenesis	18	1.1	0.016	0.22
GOTERM_BP_FAT	neural crest cell migration	6	0.4	0.016	0.22
GOTERM_BP_FAT	otolith development	3	0.2	0.017	0.23
GOTERM_BP_FAT	calcium ion transport	14	0.8	0.018	0.23
GOTERM_BP_FAT	cell morphogenesis involved in neuron differentiation	18	1.1	0.018	0.23
GOTERM_BP_FAT	growth	18	1.1	0.019	0.25
GOTERM_BP_FAT	regulation of embryonic development	5	0.3	0.019	0.25
GOTERM_BP_FAT	cardioblast differentiation	3	0.2	0.019	0.25
GOTERM_BP_FAT	glycoprotein biosynthetic process	16	0.9	0.021	0.26
GOTERM_BP_FAT	ventricular system development	3	0.2	0.022	0.27
GOTERM_BP_FAT	somite specification	3	0.2	0.022	0.27
GOTERM_BP_FAT	neuropeptide signaling pathway	9	0.5	0.024	0.29
GOTERM_BP_FAT	larval heart development	2	0.1	0.025	0.3
GOTERM_BP_FAT	embryonic camera-type eye development	4	0.2	0.026	0.31
GOTERM_BP_FAT	inner ear morphogenesis	8	0.5	0.027	0.31
GOTERM_BP_FAT	protein amino acid glycosylation	14	0.8	0.027	0.31
GOTERM_BP_FAT	glycosylation	14	0.8	0.027	0.31
GOTERM_BP_FAT	biopolymer glycosylation	14	0.8	0.027	0.31
GOTERM_BP_FAT	nerve development	5	0.3	0.027	0.31
GOTERM_BP_FAT	di-, tri-valent inorganic cation transport	15	0.9	0.028	0.32
GOTERM_BP_FAT	transcription	91	5.4	0.029	0.33
GOTERM_BP_FAT	axon guidance	11	0.6	0.03	0.33
GOTERM_BP_FAT	forebrain neuron development	3	0.2	0.034	0.37
GOTERM_BP_FAT	epithelium development	18	1.1	0.037	0.38
GOTERM_BP_FAT	rhombomere 4 morphogenesis	2	0.1	0.038	0.39
GOTERM_BP_FAT	regulation of eye photoreceptor cell development	2	0.1	0.038	0.39
GOTERM_BP_FAT	cell morphogenesis involved in differentiation	19	1.1	0.038	0.39
GOTERM_BP_FAT	embryonic pattern specification	6	0.4	0.039	0.39
GOTERM_BP_FAT	appendage morphogenesis	10	0.6	0.043	0.42
GOTERM_BP_FAT	autonomic nervous system development	4	0.2	0.043	0.42
GOTERM_BP_FAT	liver development	7	0.4	0.044	0.43
GOTERM_BP_FAT	synapse organization	7	0.4	0.044	0.43
GOTERM_BP_FAT	Wnt receptor signaling pathway	14	0.8	0.045	0.43
GOTERM_BP_FAT	ear morphogenesis	8	0.5	0.045	0.43
GOTERM_BP_FAT	negative regulation of mitotic cell cycle	4	0.2	0.047	0.44
GOTERM_BP_FAT	glycoprotein metabolic process	17	1	0.048	0.44
GOTERM_BP_FAT	midbrain-hindbrain boundary development	3	0.2	0.049	0.45
GOTERM_BP_FAT	cellular component morphogenesis	32	1.9	0.05	0.45
GOTERM_BP_FAT	caudal fin development	2	0.1	0.05	0.45
GOTERM_BP_FAT	caudal fin morphogenesis	2	0.1	0.05	0.45
GOTERM_BP_FAT	epiboly involved in gastrulation with mouth forming second	2	0.1	0.05	0.45
GOTERM_BP_FAT	chromosome organization	29	1.7	0.054	0.47
GOTERM_BP_FAT	striated muscle cell differentiation	10	0.6	0.055	0.48
GOTERM_BP_FAT	detection of light stimulus involved in sensory perception	3	0.2	0.056	0.48
GOTERM_BP_FAT	detection of light stimulus involved in visual perception	3	0.2	0.056	0.48
GOTERM_BP_FAT	gamma-aminobutyric acid metabolic process	3	0.2	0.056	0.48
GOTERM_BP_FAT	visual behavior	5	0.3	0.062	0.51
GOTERM_BP_FAT	exocrine pancreas development	3	0.2	0.066	0.54
GOTERM_BP_FAT	regulation of Rho protein signal transduction	9	0.5	0.067	0.54
GOTERM_BP_FAT	skeletal system development	18	1.1	0.068	0.54
GOTERM_BP_FAT	cell fate specification	7	0.4	0.069	0.54
GOTERM_BP_FAT	neuron projection development	18	1.1	0.07	0.55
GOTERM_BP_FAT	neurotransmitter biosynthetic process	3	0.2	0.073	0.56
GOTERM_BP_FAT	dorsal convergence	2	0.1	0.074	0.56
GOTERM_BP_FAT	hypotonic salinity response	2	0.1	0.074	0.56
GOTERM_BP_FAT	vasculature development	19	1.1	0.075	0.56
GOTERM_BP_FAT	chordate embryonic development	24	1.4	0.084	0.6
GOTERM_BP_FAT	axon extension	3	0.2	0.085	0.61
GOTERM_BP_FAT	rostrocaudal neural tube patterning	3	0.2	0.085	0.61
GOTERM_BP_FAT	cell morphogenesis	28	1.6	0.085	0.61
GOTERM_BP_FAT	notochord cell differentiation	2	0.1	0.086	0.61
GOTERM_BP_FAT	embryonic camera-type eye morphogenesis	3	0.2	0.092	0.63
GOTERM_BP_FAT	forelimb morphogenesis	4	0.2	0.093	0.63
GOTERM_BP_FAT	striated muscle cell development	7	0.4	0.097	0.65
GOTERM_BP_FAT	floor plate formation	2	0.1	0.098	0.65
GOTERM_BP_FAT	lateral line development	2	0.1	0.098	0.65
GOTERM_BP_FAT	rhombomere morphogenesis	2	0.1	0.098	0.65
GOTERM_BP_FAT	blood vessel development	18	1.1	0.099	0.65
GOTERM_CC_FAT	intrinsic to membrane	260	15.3	1.8e-13	5e-11
GOTERM_CC_FAT	integral to membrane	249	14.6	1.8e-12	2.5e-10
GOTERM_CC_FAT	extracellular matrix	24	1.4	0.0099	0.6
GOTERM_CC_FAT	integral to Golgi membrane	8	0.5	0.01	0.51
GOTERM_CC_FAT	intrinsic to Golgi membrane	8	0.5	0.011	0.44
GOTERM_CC_FAT	intermediate filament	7	0.4	0.018	0.55
GOTERM_CC_FAT	intermediate filament cytoskeleton	7	0.4	0.019	0.53
GOTERM_CC_FAT	extracellular region	71	4.2	0.019	0.49
GOTERM_CC_FAT	proteinaceous extracellular matrix	21	1.2	0.027	0.57
GOTERM_CC_FAT	laminin-1 complex	3	0.2	0.032	0.59
GOTERM_CC_FAT	laminin complex	3	0.2	0.053	0.74
GOTERM_CC_FAT	extrinsic to plasma membrane	6	0.4	0.069	0.8
GOTERM_CC_FAT	sarcoglycan complex	3	0.2	0.07	0.78
GOTERM_CC_FAT	intrinsic to organelle membrane	12	0.7	0.071	0.76
GOTERM_CC_FAT	dystroglycan complex	3	0.2	0.086	0.8
GOTERM_CC_FAT	integrin complex	5	0.3	0.086	0.78
GOTERM_CC_FAT	kinesin complex	3	0.2	0.096	0.8
GOTERM_MF_FAT	sequence-specific DNA binding	87	5.1	8.1e-15	5.4e-12
GOTERM_MF_FAT	transcription factor activity	104	6.1	6.1e-14	2e-11
GOTERM_MF_FAT	DNA binding	179	10.5	1.4e-11	3.1e-09
GOTERM_MF_FAT	transcription regulator activity	139	8.2	3.9e-10	6.5e-08
GOTERM_MF_FAT	zinc ion binding	181	10.6	6.6e-09	8.9e-07
GOTERM_MF_FAT	metal ion binding	312	18.4	1.5e-07	1.7e-05
GOTERM_MF_FAT	transition metal ion binding	217	12.8	1.6e-07	1.5e-05
GOTERM_MF_FAT	cation binding	315	18.5	1.9e-07	1.6e-05
GOTERM_MF_FAT	steroid hormone receptor activity	18	1.1	3.9e-07	2.9e-05
GOTERM_MF_FAT	ion binding	315	18.5	5.2e-07	3.5e-05
GOTERM_MF_FAT	ligand-dependent nuclear receptor activity	18	1.1	8.9e-07	5.4e-05
GOTERM_MF_FAT	calcium ion binding	74	4.4	1.6e-05	0.00089
GOTERM_MF_FAT	protein kinase activity	68	4	4.8e-05	0.0025
GOTERM_MF_FAT	fibroblast growth factor receptor activity	4	0.2	0.0021	0.098
GOTERM_MF_FAT	calcium channel activity	12	0.7	0.0022	0.095
GOTERM_MF_FAT	protein tyrosine kinase activity	21	1.2	0.0027	0.11
GOTERM_MF_FAT	lysine N-methyltransferase activity	7	0.4	0.0029	0.11
GOTERM_MF_FAT	protein-lysine N-methyltransferase activity	7	0.4	0.0029	0.11
GOTERM_MF_FAT	histone-lysine N-methyltransferase activity	7	0.4	0.0029	0.11
GOTERM_MF_FAT	transmembrane receptor protein tyrosine kinase activity	12	0.7	0.0029	0.1
GOTERM_MF_FAT	protein serine/threonine kinase activity	45	2.6	0.003	0.1
GOTERM_MF_FAT	sialyltransferase activity	8	0.5	0.0037	0.12
GOTERM_MF_FAT	phosphoprotein phosphatase activity	21	1.2	0.0044	0.13
GOTERM_MF_FAT	phosphopantetheine binding	5	0.3	0.0044	0.13
GOTERM_MF_FAT	N-methyltransferase activity	9	0.5	0.0081	0.21
GOTERM_MF_FAT	oxidoreductase activity, acting on the CH-NH2 group of donors, oxygen as acceptor	5	0.3	0.0088	0.22
GOTERM_MF_FAT	steroid binding	9	0.5	0.0097	0.23
GOTERM_MF_FAT	histone methyltransferase activity	7	0.4	0.0098	0.22
GOTERM_MF_FAT	peptidase inhibitor activity	13	0.8	0.015	0.31
GOTERM_MF_FAT	protein tyrosine phosphatase activity	14	0.8	0.018	0.35
GOTERM_MF_FAT	oxidoreductase activity, acting on the CH-NH2 group of donors	5	0.3	0.022	0.4
GOTERM_MF_FAT	insulin-like growth factor binding	6	0.4	0.022	0.4
GOTERM_MF_FAT	ion channel activity	32	1.9	0.023	0.4
GOTERM_MF_FAT	cysteine-type peptidase activity	15	0.9	0.025	0.41
GOTERM_MF_FAT	heparan sulfate 6-O-sulfotransferase activity	2	0.1	0.026	0.41
GOTERM_MF_FAT	protein methyltransferase activity	9	0.5	0.026	0.41
GOTERM_MF_FAT	substrate specific channel activity	32	1.9	0.028	0.42
GOTERM_MF_FAT	vitamin binding	20	1.2	0.034	0.47
GOTERM_MF_FAT	passive transmembrane transporter activity	32	1.9	0.035	0.48
GOTERM_MF_FAT	channel activity	32	1.9	0.036	0.47
GOTERM_MF_FAT	polo kinase kinase activity	3	0.2	0.036	0.47
GOTERM_MF_FAT	cysteine-type endopeptidase activity	9	0.5	0.043	0.52
GOTERM_MF_FAT	phospholipase C activity	5	0.3	0.045	0.53
GOTERM_MF_FAT	metal ion transmembrane transporter activity	27	1.6	0.045	0.52
GOTERM_MF_FAT	guanyl-nucleotide exchange factor activity	14	0.8	0.046	0.52
GOTERM_MF_FAT	cation channel activity	22	1.3	0.05	0.55
GOTERM_MF_FAT	MAP kinase tyrosine/serine/threonine phosphatase activity	4	0.2	0.051	0.54
GOTERM_MF_FAT	MAP kinase phosphatase activity	4	0.2	0.051	0.54
GOTERM_MF_FAT	alpha2-adrenergic receptor activity	3	0.2	0.051	0.54
GOTERM_MF_FAT	retinoic acid receptor activity	3	0.2	0.051	0.54
GOTERM_MF_FAT	opioid receptor activity	3	0.2	0.062	0.6
GOTERM_MF_FAT	protein kinase C activity	4	0.2	0.064	0.6
GOTERM_MF_FAT	alpha-N-acetylneuraminate alpha-2,8-sialyltransferase activity	3	0.2	0.065	0.6
GOTERM_MF_FAT	serine-type endopeptidase inhibitor activity	8	0.5	0.07	0.62
GOTERM_MF_FAT	voltage-gated calcium channel activity	5	0.3	0.076	0.65
GOTERM_MF_FAT	adrenoceptor activity	4	0.2	0.077	0.65
GOTERM_MF_FAT	hydrolase activity, acting on ether bonds	3	0.2	0.08	0.65
GOTERM_MF_FAT	phosphoinositide phospholipase C activity	4	0.2	0.082	0.66
GOTERM_MF_FAT	enzyme inhibitor activity	16	0.9	0.084	0.66
GOTERM_MF_FAT	phosphoric diester hydrolase activity	9	0.5	0.086	0.66
GOTERM_MF_FAT	calmodulin-dependent protein kinase activity	4	0.2	0.095	0.69
GOTERM_MF_FAT	endopeptidase inhibitor activity	10	0.6	0.096	0.69
GOTERM_MF_FAT	sulfotransferase activity	6	0.4	0.096	0.68
DHA
Category	Term	Count	%	P-Value	Benjamini
GOTERM_BP_FAT	regulation of transcription, DNA-dependent	30	10.2	5.2e-05	0.028
GOTERM_BP_FAT	regulation of RNA metabolic process	30	10.2	7.3e-05	0.02
GOTERM_BP_FAT	regulation of transcription	37	12.5	0.0002	0.035
GOTERM_BP_FAT	cartilage development	6	2	0.00037	0.049
GOTERM_BP_FAT	protein amino acid phosphorylation	19	6.4	0.00065	0.068
GOTERM_BP_FAT	Notch signaling pathway	5	1.7	0.0014	0.12
GOTERM_BP_FAT	gamma-aminobutyric acid metabolic process	3	1	0.0023	0.16
GOTERM_BP_FAT	cell surface receptor linked signal transduction	23	7.8	0.0027	0.17
GOTERM_BP_FAT	neuropeptide signaling pathway	5	1.7	0.0039	0.21
GOTERM_BP_FAT	peripheral nervous system development	4	1.4	0.0044	0.22
GOTERM_BP_FAT	phosphate metabolic process	24	8.1	0.0046	0.2
GOTERM_BP_FAT	phosphorus metabolic process	24	8.1	0.0046	0.19
GOTERM_BP_FAT	neural crest cell development	4	1.4	0.0056	0.21
GOTERM_BP_FAT	pancreas development	4	1.4	0.0061	0.21
GOTERM_BP_FAT	neural crest cell differentiation	4	1.4	0.0069	0.22
GOTERM_BP_FAT	sensory organ development	8	2.7	0.0085	0.25
GOTERM_BP_FAT	mesenchymal cell development	4	1.4	0.015	0.4
GOTERM_BP_FAT	mesenchyme development	4	1.4	0.016	0.4
GOTERM_BP_FAT	mesenchymal cell differentiation	4	1.4	0.016	0.4
GOTERM_BP_FAT	neurotransmitter metabolic process	3	1	0.019	0.43
GOTERM_BP_FAT	gamma-aminobutyric acid biosynthetic process	2	0.7	0.021	0.44
GOTERM_BP_FAT	semicircular canal morphogenesis	2	0.7	0.023	0.46
GOTERM_BP_FAT	cell adhesion	11	3.7	0.025	0.47
GOTERM_BP_FAT	biological adhesion	11	3.7	0.025	0.47
GOTERM_BP_FAT	phosphorylation	19	6.4	0.027	0.47
GOTERM_BP_FAT	neuron differentiation	9	3.1	0.027	0.47
GOTERM_BP_FAT	inner ear development	4	1.4	0.036	0.55
GOTERM_BP_FAT	otolith development	2	0.7	0.037	0.55
GOTERM_BP_FAT	diencephalon development	3	1	0.049	0.64
GOTERM_BP_FAT	ear development	4	1.4	0.054	0.66
GOTERM_BP_FAT	neuron development	7	2.4	0.057	0.67
GOTERM_BP_FAT	skeletal system development	6	2	0.058	0.67
GOTERM_BP_FAT	Schwann cell development	2	0.7	0.061	0.67
GOTERM_BP_FAT	hypothalamus development	2	0.7	0.063	0.67
GOTERM_BP_FAT	G-protein coupled receptor protein signaling pathway	11	3.7	0.064	0.66
GOTERM_BP_FAT	somitogenesis	3	1	0.064	0.66
GOTERM_BP_FAT	developmental growth	4	1.4	0.065	0.65
GOTERM_BP_FAT	pharyngeal system development	2	0.7	0.066	0.64
GOTERM_BP_FAT	otic vesicle formation	2	0.7	0.07	0.66
GOTERM_BP_FAT	axonogenesis	5	1.7	0.073	0.66
GOTERM_BP_FAT	exocrine pancreas development	2	0.7	0.074	0.66
GOTERM_BP_FAT	neurotransmitter biosynthetic process	2	0.7	0.079	0.67
GOTERM_BP_FAT	regeneration	3	1	0.085	0.7
GOTERM_BP_FAT	intracellular signaling cascade	16	5.4	0.089	0.7
GOTERM_BP_FAT	Schwann cell differentiation	2	0.7	0.091	0.71
GOTERM_BP_FAT	neuron projection morphogenesis	5	1.7	0.096	0.72
GOTERM_BP_FAT	inner ear morphogenesis	3	1	0.098	0.72
GOTERM_BP_FAT	cell morphogenesis involved in neuron differentiation	5	1.7	0.1	0.71
GOTERM_CC_FAT	integral to membrane	40	13.6	0.0038	0.34
GOTERM_CC_FAT	intrinsic to membrane	40	13.6	0.008	0.36
GOTERM_CC_FAT	extracellular region	15	5.1	0.045	0.82
GOTERM_CC_FAT	extrinsic to membrane	7	2.4	0.056	0.8
GOTERM_CC_FAT	sarcoglycan complex	2	0.7	0.066	0.78
GOTERM_CC_FAT	dystroglycan complex	2	0.7	0.074	0.76
GOTERM_MF_FAT	sequence-specific DNA binding	26	8.8	1.9e-09	5e-07
GOTERM_MF_FAT	transcription factor activity	27	9.2	2e-07	2.7e-05
GOTERM_MF_FAT	transcription regulator activity	32	10.8	3e-05	0.0027
GOTERM_MF_FAT	protein kinase activity	20	6.8	0.0001	0.007
GOTERM_MF_FAT	protein serine/threonine kinase activity	15	5.1	0.00053	0.028
GOTERM_MF_FAT	DNA binding	35	11.9	0.00056	0.025
GOTERM_MF_FAT	oxidoreductase activity, acting on the CH-NH2 group of donors, oxygen as acceptor	3	1	0.0091	0.3
GOTERM_MF_FAT	calcium ion binding	16	5.4	0.011	0.3
GOTERM_MF_FAT	protein kinase C activity	3	1	0.011	0.29
GOTERM_MF_FAT	diacylglycerol binding	4	1.4	0.013	0.3
GOTERM_MF_FAT	hormone activity	5	1.7	0.014	0.29
GOTERM_MF_FAT	oxidoreductase activity, acting on the CH-NH2 group of donors	3	1	0.015	0.29
GOTERM_MF_FAT	vitamin binding	7	2.4	0.02	0.34
GOTERM_MF_FAT	FMN binding	3	1	0.02	0.32
GOTERM_MF_FAT	glutamate decarboxylase activity	2	0.7	0.047	0.58
GOTERM_MF_FAT	polo kinase kinase activity	2	0.7	0.052	0.59
GOTERM_MF_FAT	copper ion binding	4	1.4	0.064	0.65
GOTERM_MF_FAT	metal ion binding	52	17.6	0.077	0.7
GOTERM_MF_FAT	ion channel activity	8	2.7	0.082	0.7
GOTERM_MF_FAT	substrate specific channel activity	8	2.7	0.087	0.71
GOTERM_MF_FAT	cation binding	52	17.6	0.094	0.72
GOTERM_MF_FAT	channel activity	8	2.7	0.094	0.7
GOTERM_MF_FAT	passive transmembrane transporter activity	8	2.7	0.094	0.69
EPA
Category	Term	Count	%	P-Value	Benjamini
GOTERM_BP_FAT	regulation of transcription, DNA-dependent	34	10.3	1.1e-05	0.0071
GOTERM_BP_FAT	regulation of RNA metabolic process	34	10.3	1.7e-05	0.0053
GOTERM_BP_FAT	regulation of transcription	41	12.5	0.0001	0.022
GOTERM_BP_FAT	G-protein coupled receptor protein signaling pathway	18	5.5	0.00027	0.042
GOTERM_BP_FAT	protein amino acid phosphorylation	21	6.4	0.00036	0.045
GOTERM_BP_FAT	cell surface receptor linked signal transduction	27	8.2	0.00051	0.052
GOTERM_BP_FAT	cartilage development	6	1.8	0.00061	0.053
GOTERM_BP_FAT	hypothalamus development	3	0.9	0.0025	0.18
GOTERM_BP_FAT	embryonic organ development	8	2.4	0.0032	0.2
GOTERM_BP_FAT	neurotransmitter biosynthetic process	3	0.9	0.0038	0.21
GOTERM_BP_FAT	sensory organ development	9	2.7	0.0045	0.23
GOTERM_BP_FAT	notochord development	3	0.9	0.0055	0.25
GOTERM_BP_FAT	neuropeptide signaling pathway	5	1.5	0.0058	0.24
GOTERM_BP_FAT	peripheral nervous system development	4	1.2	0.006	0.24
GOTERM_BP_FAT	diencephalon development	4	1.2	0.0074	0.27
GOTERM_BP_FAT	neural crest cell development	4	1.2	0.0076	0.26
GOTERM_BP_FAT	phosphate metabolic process	25	7.6	0.009	0.28
GOTERM_BP_FAT	phosphorus metabolic process	25	7.6	0.0091	0.27
GOTERM_BP_FAT	neural crest cell differentiation	4	1.2	0.0093	0.27
GOTERM_BP_FAT	optokinetic behavior	2	0.6	0.016	0.39
GOTERM_BP_FAT	mesenchymal cell development	4	1.2	0.021	0.47
GOTERM_BP_FAT	phosphorylation	21	6.4	0.022	0.46
GOTERM_BP_FAT	mesenchyme development	4	1.2	0.022	0.46
GOTERM_BP_FAT	mesenchymal cell differentiation	4	1.2	0.022	0.46
GOTERM_BP_FAT	glial cell development	3	0.9	0.023	0.45
GOTERM_BP_FAT	gamma-aminobutyric acid biosynthetic process	2	0.6	0.023	0.45
GOTERM_BP_FAT	neurotransmitter metabolic process	3	0.9	0.024	0.44
GOTERM_BP_FAT	semicircular canal morphogenesis	2	0.6	0.026	0.45
GOTERM_BP_FAT	limbic system development	3	0.9	0.032	0.52
GOTERM_BP_FAT	embryonic organ morphogenesis	5	1.5	0.036	0.55
GOTERM_BP_FAT	muscle organ development	6	1.8	0.041	0.58
GOTERM_BP_FAT	otolith development	2	0.6	0.041	0.57
GOTERM_BP_FAT	inner ear development	4	1.2	0.048	0.62
GOTERM_BP_FAT	detection of light stimulus	3	0.9	0.052	0.64
GOTERM_BP_FAT	forebrain development	5	1.5	0.061	0.68
GOTERM_BP_FAT	pancreas development	3	0.9	0.064	0.69
GOTERM_BP_FAT	Schwann cell development	2	0.6	0.068	0.71
GOTERM_BP_FAT	ear development	4	1.2	0.07	0.71
GOTERM_BP_FAT	pharyngeal system development	2	0.6	0.073	0.71
GOTERM_BP_FAT	gamma-aminobutyric acid metabolic process	2	0.6	0.076	0.72
GOTERM_BP_FAT	detection of light stimulus involved in visual perception	2	0.6	0.076	0.72
GOTERM_BP_FAT	detection of light stimulus involved in sensory perception	2	0.6	0.076	0.72
GOTERM_BP_FAT	somitogenesis	3	0.9	0.078	0.72
GOTERM_BP_FAT	otic vesicle formation	2	0.6	0.078	0.71
GOTERM_BP_FAT	eye development	5	1.5	0.083	0.73
GOTERM_BP_FAT	skeletal system development	6	1.8	0.085	0.73
GOTERM_BP_FAT	glial cell differentiation	3	0.9	0.09	0.74
GOTERM_BP_FAT	negative regulation of developmental growth	2	0.6	0.095	0.75
GOTERM_BP_FAT	forebrain neuron differentiation	2	0.6	0.097	0.75
GOTERM_BP_FAT	embryonic morphogenesis	7	2.1	0.1	0.75
GOTERM_CC_FAT	integral to membrane	51	15.5	0.00052	0.056
GOTERM_CC_FAT	extracellular region	23	7	0.00079	0.043
GOTERM_CC_FAT	intrinsic to membrane	51	15.5	0.0014	0.051
GOTERM_CC_FAT	extracellular matrix	7	2.1	0.049	0.75
GOTERM_CC_FAT	intermediate filament	3	0.9	0.062	0.76
GOTERM_CC_FAT	intermediate filament cytoskeleton	3	0.9	0.064	0.71
GOTERM_CC_FAT	proteinaceous extracellular matrix	6	1.8	0.098	0.81
GOTERM_MF_FAT	sequence-specific DNA binding	31	9.4	9.7e-12	2.6e-09
GOTERM_MF_FAT	transcription factor activity	32	9.7	3.6e-09	4.9e-07
GOTERM_MF_FAT	transcription regulator activity	37	11.2	3.7e-06	0.00033
GOTERM_MF_FAT	protein kinase activity	22	6.7	6.3e-05	0.0043
GOTERM_MF_FAT	protein serine/threonine kinase activity	16	4.9	0.00059	0.031
GOTERM_MF_FAT	DNA binding	38	11.6	0.00068	0.03
GOTERM_MF_FAT	calcium ion binding	20	6.1	0.0012	0.046
GOTERM_MF_FAT	hormone activity	6	1.8	0.0041	0.13
GOTERM_MF_FAT	vitamin binding	8	2.4	0.01	0.27
GOTERM_MF_FAT	oxidoreductase activity, acting on the CH-NH2 group of donors, oxygen as acceptor	3	0.9	0.011	0.27
GOTERM_MF_FAT	protein kinase C activity	3	0.9	0.014	0.3
GOTERM_MF_FAT	oxidoreductase activity, acting on the CH-NH2 group of donors	3	0.9	0.019	0.35
GOTERM_MF_FAT	metal ion binding	60	18.2	0.04	0.57
GOTERM_MF_FAT	insulin-like growth factor binding	3	0.9	0.04	0.55
GOTERM_MF_FAT	cation binding	60	18.2	0.05	0.61
GOTERM_MF_FAT	glutamate decarboxylase activity	2	0.6	0.053	0.6
GOTERM_MF_FAT	polo kinase kinase activity	2	0.6	0.058	0.61
GOTERM_MF_FAT	ion binding	60	18.2	0.06	0.61
GOTERM_MF_FAT	ion channel activity	9	2.7	0.063	0.6
GOTERM_MF_FAT	peptidyl-proline 4-dioxygenase activity	2	0.6	0.063	0.58
GOTERM_MF_FAT	procollagen-proline 4-dioxygenase activity	2	0.6	0.063	0.58
GOTERM_MF_FAT	substrate specific channel activity	9	2.7	0.067	0.59
GOTERM_MF_FAT	growth factor binding	4	1.2	0.068	0.58
GOTERM_MF_FAT	channel activity	9	2.7	0.072	0.59
GOTERM_MF_FAT	passive transmembrane transporter activity	9	2.7	0.073	0.57
GOTERM_MF_FAT	copper ion binding	4	1.2	0.085	0.62
GOTERM_MF_FAT	symporter activity	5	1.5	0.085	0.6
GOTERM_MF_FAT	procollagen-proline dioxygenase activity	2	0.6	0.087	0.6
GOTERM_MF_FAT	peptidyl-proline dioxygenase activity	2	0.6	0.089	0.59
ALA
Category	Term	Count	%	P-Value	Benjamini
GOTERM_MF_FAT	transcription factor activity	3	20	0.095	0.99
GOTERM_BP_FAT	regulation of transcription	4	26.7	0.099	1

## Sheet: Table S8. DEG_brain_KEGG
Table S8 KEGG enrichment of differentially expressed genes in brain
ARA4
Category	Term	Count	%	P-Value	Benjamini
KEGG_PATHWAY	MAPK signaling pathway	48	2.8	1.4e-61	1.8e-59
KEGG_PATHWAY	Focal adhesion	40	2.4	1.5e-52	9.4e-51
KEGG_PATHWAY	Neuroactive ligand-receptor interaction	32	1.9	8.8e-44	3.7e-42
KEGG_PATHWAY	Regulation of actin cytoskeleton	34	2	7.1e-42	2.3e-40
KEGG_PATHWAY	ECM-receptor interaction	25	1.5	2.8e-41	7e-40
KEGG_PATHWAY	Calcium signaling pathway	30	1.8	6.3e-41	1.3e-39
KEGG_PATHWAY	Cell adhesion molecules (CAMs)	22	1.3	9.4e-32	1.7e-30
KEGG_PATHWAY	Melanogenesis	23	1.4	4.8e-30	7.6e-29
KEGG_PATHWAY	Wnt signaling pathway	24	1.4	1.6e-27	2.3e-26
KEGG_PATHWAY	Endocytosis	25	1.5	3.3e-27	4.1e-26
KEGG_PATHWAY	Vascular smooth muscle contraction	19	1.1	1.5e-25	1.7e-24
KEGG_PATHWAY	ErbB signaling pathway	19	1.1	2e-24	2.1e-23
KEGG_PATHWAY	Cell cycle	20	1.2	8.6e-24	8.4e-23
KEGG_PATHWAY	Phosphatidylinositol signaling system	16	0.9	1.5e-21	1.4e-20
KEGG_PATHWAY	Purine metabolism	20	1.2	2e-21	1.7e-20
KEGG_PATHWAY	Oocyte meiosis	17	1	3.1e-21	2.4e-20
KEGG_PATHWAY	Tight junction	18	1.1	6.1e-20	4.6e-19
KEGG_PATHWAY	GnRH signaling pathway	16	0.9	1.7e-19	1.2e-18
KEGG_PATHWAY	Lysosome	17	1	5.1e-19	3.4e-18
KEGG_PATHWAY	Natural killer cell mediated cytotoxicity	14	0.8	7.7e-18	4.9e-17
KEGG_PATHWAY	Gap junction	14	0.8	1.9e-17	1.1e-16
KEGG_PATHWAY	p53 signaling pathway	14	0.8	2.9e-17	1.6e-16
KEGG_PATHWAY	Progesterone-mediated oocyte maturation	14	0.8	2.8e-16	1.2e-15
KEGG_PATHWAY	TGF-beta signaling pathway	14	0.8	3.9e-16	1.8e-15
KEGG_PATHWAY	Adherens junction	13	0.8	4.5e-16	2.2e-15
KEGG_PATHWAY	Jak-STAT signaling pathway	14	0.8	1.4e-15	6.6e-15
KEGG_PATHWAY	Spliceosome	16	0.9	2e-15	9.4e-15
KEGG_PATHWAY	VEGF signaling pathway	12	0.7	2.4e-14	1.1e-13
KEGG_PATHWAY	Notch signaling pathway	11	0.6	1.8e-13	7.7e-13
KEGG_PATHWAY	Pyrimidine metabolism	13	0.8	7.5e-13	3.2e-12
KEGG_PATHWAY	Toll-like receptor signaling pathway	12	0.7	7.7e-13	3.2e-12
KEGG_PATHWAY	DNA replication	10	0.6	1.2e-12	4.8e-12
KEGG_PATHWAY	Inositol phosphate metabolism	10	0.6	4.2e-12	1.6e-11
KEGG_PATHWAY	Alanine, aspartate and glutamate metabolism	9	0.5	1.2e-11	4.5e-11
KEGG_PATHWAY	Hedgehog signaling pathway	10	0.6	1.7e-11	6.3e-11
KEGG_PATHWAY	Cytokine-cytokine receptor interaction	11	0.6	2.4e-11	8.6e-11
KEGG_PATHWAY	Insulin signaling pathway	12	0.7	4.8e-11	1.6e-10
KEGG_PATHWAY	Adipocytokine signaling pathway	9	0.5	5.1e-10	1.7e-09
KEGG_PATHWAY	Lysine degradation	9	0.5	6.8e-10	2.2e-09
KEGG_PATHWAY	Cardiac muscle contraction	8	0.5	1.6e-09	5e-09
KEGG_PATHWAY	Cysteine and methionine metabolism	7	0.4	7.7e-09	2.4e-08
KEGG_PATHWAY	Glycerolipid metabolism	7	0.4	7.7e-09	2.4e-08
KEGG_PATHWAY	RNA degradation	8	0.5	5.6e-08	1.7e-07
KEGG_PATHWAY	Apoptosis	8	0.5	6.8e-08	2e-07
KEGG_PATHWAY	Glycerophospholipid metabolism	7	0.4	1.6e-07	4.6e-07
KEGG_PATHWAY	Starch and sucrose metabolism	6	0.4	1.9e-07	5.5e-07
KEGG_PATHWAY	PPAR signaling pathway	7	0.4	2.6e-07	7.2e-07
KEGG_PATHWAY	Heparan sulfate biosynthesis	6	0.4	4.2e-07	1.1e-06
KEGG_PATHWAY	Arginine and proline metabolism	6	0.4	3.8e-06	1e-05
KEGG_PATHWAY	Glycolysis / Gluconeogenesis	6	0.4	1e-05	2.6e-05
KEGG_PATHWAY	Glutathione metabolism	5	0.3	2.2e-05	5.7e-05
KEGG_PATHWAY	Glycine, serine and threonine metabolism	5	0.3	2.9e-05	7.1e-05
KEGG_PATHWAY	mTOR signaling pathway	5	0.3	6.6e-05	0.00016
KEGG_PATHWAY	Tryptophan metabolism	5	0.3	7.9e-05	0.00019
KEGG_PATHWAY	Chondroitin sulfate biosynthesis	4	0.2	8.3e-05	0.0002
KEGG_PATHWAY	Nitrogen metabolism	4	0.2	0.00012	0.00027
KEGG_PATHWAY	Galactose metabolism	4	0.2	0.00012	0.00027
KEGG_PATHWAY	Dorso-ventral axis formation	4	0.2	0.00027	0.00062
KEGG_PATHWAY	Nucleotide excision repair	5	0.3	0.00034	0.00075
KEGG_PATHWAY	Mismatch repair	4	0.2	0.00035	0.00076
KEGG_PATHWAY	Pentose phosphate pathway	4	0.2	0.00035	0.00076
KEGG_PATHWAY	Ubiquitin mediated proteolysis	6	0.4	0.00049	0.0011
KEGG_PATHWAY	Tyrosine metabolism	4	0.2	0.00089	0.0019
KEGG_PATHWAY	Butanoate metabolism	4	0.2	0.00089	0.0019
KEGG_PATHWAY	Fructose and mannose metabolism	4	0.2	0.001	0.0022
KEGG_PATHWAY	Propanoate metabolism	4	0.2	0.0014	0.0028
KEGG_PATHWAY	Steroid biosynthesis	3	0.2	0.0021	0.0042
KEGG_PATHWAY	Glycosaminoglycan degradation	3	0.2	0.0028	0.0055
KEGG_PATHWAY	Drug metabolism	3	0.2	0.0028	0.0055
KEGG_PATHWAY	Oxidative phosphorylation	5	0.3	0.0029	0.0056
KEGG_PATHWAY	Valine, leucine and isoleucine degradation	4	0.2	0.0038	0.0072
KEGG_PATHWAY	Glycosphingolipid biosynthesis	3	0.2	0.0044	0.0083
KEGG_PATHWAY	Non-homologous end-joining	3	0.2	0.0044	0.0083
KEGG_PATHWAY	Retinol metabolism	3	0.2	0.0053	0.0099
KEGG_PATHWAY	Arachidonic acid metabolism	3	0.2	0.0053	0.0099
KEGG_PATHWAY	Phenylalanine metabolism	3	0.2	0.0063	0.012
KEGG_PATHWAY	beta-Alanine metabolism	3	0.2	0.0086	0.016
KEGG_PATHWAY	ABC transporters	3	0.2	0.0099	0.018
KEGG_PATHWAY	Homologous recombination	3	0.2	0.011	0.02
KEGG_PATHWAY	Drug metabolism	3	0.2	0.011	0.02
KEGG_PATHWAY	Base excision repair	3	0.2	0.011	0.02
KEGG_PATHWAY	SNARE interactions in vesicular transport	3	0.2	0.014	0.024
KEGG_PATHWAY	Basal transcription factors	3	0.2	0.017	0.029
KEGG_PATHWAY	Pyruvate metabolism	3	0.2	0.019	0.032
KEGG_PATHWAY	N-Glycan biosynthesis	3	0.2	0.021	0.034
KEGG_PATHWAY	Glycosphingolipid biosynthesis	2	0.1	0.03	0.049
KEGG_PATHWAY	Taurine and hypotaurine metabolism	2	0.1	0.03	0.049
KEGG_PATHWAY	Keratan sulfate biosynthesis	2	0.1	0.04	0.064
KEGG_PATHWAY	Intestinal immune network for IgA production	2	0.1	0.04	0.064
KEGG_PATHWAY	Methane metabolism	2	0.1	0.05	0.079
KEGG_PATHWAY	Sulfur metabolism	2	0.1	0.05	0.079
KEGG_PATHWAY	Fatty acid elongation in mitochondria	2	0.1	0.059	0.093
KEGG_PATHWAY	Selenoamino acid metabolism	2	0.1	0.078	0.12
KEGG_PATHWAY	Circadian rhythm	2	0.1	0.078	0.12
KEGG_PATHWAY	Glyoxylate and dicarboxylate metabolism	2	0.1	0.088	0.13
DHA
Category	Term	Count	%	P-Value	Benjamini
KEGG_PATHWAY	Wnt signaling pathway	8	2.7	4.1e-11	3e-09
KEGG_PATHWAY	Melanogenesis	7	2.4	2.9e-10	1e-08
KEGG_PATHWAY	Calcium signaling pathway	7	2.4	8.2e-10	2e-08
KEGG_PATHWAY	Endocytosis	7	2.4	7.5e-09	1.4e-07
KEGG_PATHWAY	MAPK signaling pathway	7	2.4	4.1e-08	6e-07
KEGG_PATHWAY	Tight junction	6	2	5.3e-08	6.4e-07
KEGG_PATHWAY	ErbB signaling pathway	5	1.7	8.5e-07	8.9e-06
KEGG_PATHWAY	Alanine, aspartate and glutamate metabolism	4	1.4	4.1e-06	3.7e-05
KEGG_PATHWAY	Neuroactive ligand-receptor interaction	5	1.7	4.1e-06	3.4e-05
KEGG_PATHWAY	Focal adhesion	5	1.7	1.6e-05	0.00011
KEGG_PATHWAY	Cell adhesion molecules (CAMs)	4	1.4	3.5e-05	0.00023
KEGG_PATHWAY	Vascular smooth muscle contraction	4	1.4	3.7e-05	0.00023
KEGG_PATHWAY	GnRH signaling pathway	4	1.4	4.6e-05	0.00026
KEGG_PATHWAY	Arginine and proline metabolism	3	1	0.00065	0.0034
KEGG_PATHWAY	Adipocytokine signaling pathway	3	1	0.001	0.0049
KEGG_PATHWAY	ECM-receptor interaction	3	1	0.0012	0.0056
KEGG_PATHWAY	Adherens junction	3	1	0.0013	0.0056
KEGG_PATHWAY	Phosphatidylinositol signaling system	3	1	0.0013	0.0056
KEGG_PATHWAY	Oocyte meiosis	3	1	0.0022	0.0088
KEGG_PATHWAY	TGF-beta signaling pathway	3	1	0.0022	0.0088
KEGG_PATHWAY	Cytokine-cytokine receptor interaction	3	1	0.0023	0.0087
KEGG_PATHWAY	Cell cycle	3	1	0.0039	0.014
KEGG_PATHWAY	Taurine and hypotaurine metabolism	2	0.7	0.0047	0.016
KEGG_PATHWAY	beta-Alanine metabolism	2	0.7	0.022	0.07
KEGG_PATHWAY	Cysteine and methionine metabolism	2	0.7	0.025	0.076
KEGG_PATHWAY	Drug metabolism	2	0.7	0.025	0.076
KEGG_PATHWAY	Glycine, serine and threonine metabolism	2	0.7	0.028	0.082
KEGG_PATHWAY	Butanoate metabolism	2	0.7	0.029	0.083
KEGG_PATHWAY	Propanoate metabolism	2	0.7	0.034	0.092
KEGG_PATHWAY	Tryptophan metabolism	2	0.7	0.035	0.093
KEGG_PATHWAY	Glycerophospholipid metabolism	2	0.7	0.038	0.097
KEGG_PATHWAY	VEGF signaling pathway	2	0.7	0.052	0.13
KEGG_PATHWAY	Natural killer cell mediated cytotoxicity	2	0.7	0.052	0.13
KEGG_PATHWAY	Gap junction	2	0.7	0.055	0.13
KEGG_PATHWAY	Lysosome	2	0.7	0.087	0.19
KEGG_PATHWAY	Pyrimidine metabolism	2	0.7	0.088	0.19
EPA
Category	Term	Count	%	P-Value	Benjamini
KEGG_PATHWAY	MAPK signaling pathway	13	4	2.9e-18	1.9e-16
KEGG_PATHWAY	Neuroactive ligand-receptor interaction	10	3	3.6e-15	1.1e-13
KEGG_PATHWAY	Calcium signaling pathway	9	2.7	2.1e-13	4.4e-12
KEGG_PATHWAY	Focal adhesion	7	2.1	1.6e-08	2.5e-07
KEGG_PATHWAY	Melanogenesis	6	1.8	3.8e-08	4.8e-07
KEGG_PATHWAY	Wnt signaling pathway	6	1.8	2.5e-07	2.6e-06
KEGG_PATHWAY	ECM-receptor interaction	5	1.5	3.1e-07	2.8e-06
KEGG_PATHWAY	Endocytosis	6	1.8	5.7e-07	4.5e-06
KEGG_PATHWAY	Tight junction	5	1.5	4.4e-06	3.1e-05
KEGG_PATHWAY	Regulation of actin cytoskeleton	5	1.5	2.2e-05	0.00014
KEGG_PATHWAY	Cell adhesion molecules (CAMs)	4	1.2	4.6e-05	0.00026
KEGG_PATHWAY	Vascular smooth muscle contraction	4	1.2	4.9e-05	0.00026
KEGG_PATHWAY	GnRH signaling pathway	4	1.2	6.1e-05	0.00029
KEGG_PATHWAY	ErbB signaling pathway	4	1.2	6.9e-05	0.00031
KEGG_PATHWAY	Cell cycle	4	1.2	0.00015	0.00062
KEGG_PATHWAY	Alanine, aspartate and glutamate metabolism	3	0.9	0.00054	0.0021
KEGG_PATHWAY	Arginine and proline metabolism	3	0.9	0.00078	0.0029
KEGG_PATHWAY	Adipocytokine signaling pathway	3	0.9	0.0012	0.0043
KEGG_PATHWAY	Gap junction	3	0.9	0.0018	0.0058
KEGG_PATHWAY	Oocyte meiosis	3	0.9	0.0026	0.0082
KEGG_PATHWAY	Cytokine-cytokine receptor interaction	3	0.9	0.0027	0.0082
KEGG_PATHWAY	Taurine and hypotaurine metabolism	2	0.6	0.0051	0.015
KEGG_PATHWAY	Cysteine and methionine metabolism	2	0.6	0.027	0.072
KEGG_PATHWAY	Glycerophospholipid metabolism	2	0.6	0.042	0.11
KEGG_PATHWAY	PPAR signaling pathway	2	0.6	0.045	0.11
KEGG_PATHWAY	Phosphatidylinositol signaling system	2	0.6	0.057	0.13
KEGG_PATHWAY	VEGF signaling pathway	2	0.6	0.057	0.13
KEGG_PATHWAY	Adherens junction	2	0.6	0.057	0.13
KEGG_PATHWAY	Progesterone-mediated oocyte maturation	2	0.6	0.071	0.16
KEGG_PATHWAY	TGF-beta signaling pathway	2	0.6	0.073	0.16
KEGG_PATHWAY	Pyrimidine metabolism	2	0.6	0.096	0.2

## Sheet: Table S9. DEG_liver_gene
Table S9 Differentially expressed genes (DEGs) in liver tissue
ARA4
GeneID	Log2FC	p_value	q_value	UniprotID	Gene	Symbol
HHLG1g0921	-inf	5e-05	0.0115891	sp|Q56JX9|FABPI_BOVIN	Fatty acid-binding protein, intestinal	FABP2
HHLG10g0041	-3.08956	5e-05	0.0115891	sp|Q3SZZ2|XBP1_BOVIN	X-box-binding protein 1	XBP1
HHLG10g0546	inf	5e-05	0.0115891	sp|Q9NQV8|PRDM8_HUMAN	PR domain zinc finger protein 8	PRDM8
HHLG10g0611	-2.42599	0.0001	0.0188153	sp|P98082|DAB2_HUMAN	Disabled homolog 2	DAB2
HHLG10g0629	-2.04966	0.0001	0.0188153	sp|Q61190|I10R2_MOUSE	Interleukin-10 receptor subunit beta	Il10rb
HHLG10g0709	-2.07718	0.00025	0.0370208	sp|Q7ZYC4|ACBG2_XENLA	Long-chain-fatty-acid--CoA ligase ACSBG2	acsbg2
HHLG10g0778	3.23956	0.0002	0.0313588	sp|O57429|UBP2_CHICK	Ubiquitin carboxyl-terminal hydrolase 2	USP2
HHLG11g0051	2.24308	0.0002	0.0313588	sp|Q07973|CP24A_HUMAN	1,25-dihydroxyvitamin D(3) 24-hydroxylase, mitochondrial	CYP24A1
HHLG12g0356	3.39418	0.0001	0.0188153	sp|O43157|PLXB1_HUMAN	Plexin-B1	PLXNB1
HHLG12g0477	2.63406	0.0002	0.0313588	sp|P18520|ION3_CARAU	Intermediate filament protein ON3	ION3
HHLG13g0403	-3.31822	0.0001	0.0188153	sp|C6K2K4|NETO2_RAT	Neuropilin and tolloid-like protein 2	Neto2
HHLG13g0462	-2.45386	5e-05	0.0115891	sp|Q9EQS9|IGDC4_MOUSE	Immunoglobulin superfamily DCC subclass member 4	Igdcc4
HHLG13g0517	-3.43757	0.0001	0.0188153	sp|Q96PQ0|SORC2_HUMAN	VPS10 domain-containing receptor SorCS2	SORCS2
HHLG13g0531	-2.91752	5e-05	0.0115891	sp|P49715|CEBPA_HUMAN	CCAAT/enhancer-binding protein alpha	CEBPA
HHLG13g0649	-2.39701	5e-05	0.0115891	sp|Q15751|HERC1_HUMAN	Probable E3 ubiquitin-protein ligase HERC1	HERC1
HHLG13g0798	2.07648	0.0002	0.0313588	sp|Q6INB3|RN182_XENLA	E3 ubiquitin-protein ligase RNF182	rnf182
HHLG14g0180	inf	5e-05	0.0115891	sp|Q96LU5|IMP1L_HUMAN	Mitochondrial inner membrane protease subunit 1	IMMP1L
HHLG14g0650	-2.94027	5e-05	0.0115891	sp|Q503N9|TAD2B_DANRE	Transcriptional adapter 2-beta	tada2b
HHLG15g0719	3.2722	5e-05	0.0115891	sp|Q2KIX1|GA45G_BOVIN	Growth arrest and DNA damage-inducible protein GADD45 gamma	GADD45G
HHLG16g0404	-2.53561	0.0001	0.0188153	sp|Q9EQJ9|MAGI3_MOUSE	Membrane-associated guanylate kinase, WW and PDZ domain-containing protein 3	Magi3
HHLG16g0578	3.05506	0.0002	0.0313588	sp|Q8BNI4|DERL2_MOUSE	Derlin-2	Derl2
HHLG16g0688	-3.35972	5e-05	0.0115891	sp|P35557|HXK4_HUMAN	Glucokinase	GCK
HHLG16g0704	inf	5e-05	0.0115891	sp|P18468|HB2I_MOUSE	H-2 class II histocompatibility antigen, I-A beta chain	H2-Eb1
HHLG17g0076	-1.81857	0.0003	0.0420868	sp|Q53SF7|COBL1_HUMAN	Cordon-bleu protein-like 1	COBLL1
HHLG17g0118	inf	5e-05	0.0115891	sp|Q8TD06|AGR3_HUMAN	Anterior gradient protein 3 homolog	AGR3
HHLG18g0310	-2.153	5e-05	0.0115891	sp|Q803N9|BZW1B_DANRE	Basic leucine zipper and W2 domain-containing protein 1-B	bzw1b
HHLG20g0176	-2.4799	5e-05	0.0115891	sp|Q5R5H1|METK2_PONAB	S-adenosylmethionine synthase isoform type-2	MAT2A
HHLG20g0680	-2.44055	0.0002	0.0313588	sp|Q9NZ20|PA2G3_HUMAN	Group 3 secretory phospholipase A2	PLA2G3
HHLG20g0723	-2.24316	5e-05	0.0115891	sp|O57457|E41L4_DANRE	Band 4.1-like protein 4	epb4.1l4
HHLG21g0043	-2.09415	0.00015	0.0260755	sp|Q8BJA2|S41A1_MOUSE	Solute carrier family 41 member 1	Slc41a1
HHLG22g0029	3.35261	5e-05	0.0115891	sp|O15528|CP27B_HUMAN	25-hydroxyvitamin D-1 alpha hydroxylase, mitochondrial	CYP27B1
HHLG23g0066	-2.67266	5e-05	0.0115891	sp|Q12791|KCMA1_HUMAN	Calcium-activated potassium channel subunit alpha-1	KCNMA1
HHLG23g0144	2.53659	5e-05	0.0115891	sp|P25094|PMP22_RAT	Peripheral myelin protein 22	Pmp22
HHLG23g0211	-4.20385	5e-05	0.0115891	sp|P12276|FAS_CHICK	Fatty acid synthase	FASN
HHLG24g0294	inf	5e-05	0.0115891	sp|Q99P67|SOST_RAT	Sclerostin	Sost
HHLG24g0196	-3.07662	5e-05	0.0115891	sp|P12276|FAS_CHICK	Fatty acid synthase	FASN
HHLG24g0370	-4.28143	5e-05	0.0115891	sp|Q9ESN2|TRI39_MOUSE	E3 ubiquitin-protein ligase TRIM39	Trim39
HHLG25g0104	-1.90679	5e-05	0.0115891	sp|P41777|NOLC1_RAT	Nucleolar and coiled-body phosphoprotein 1	Nolc1
HHLG25g0151	-3.40296	0.0001	0.0188153	sp|Q28BP2|T150A_XENTR	Transmembrane protein 150A	tmem150a
HHLG25g0274	-2.14419	0.00025	0.0370208	sp|P15697|FP_CRIMI	Female protein	FP
HHLG25g0463	3.55544	5e-05	0.0115891	sp|Q28689|MRP2_RABIT	Canalicular multispecific organic anion transporter 1	ABCC2
HHLG25g0483	2.22478	0.00015	0.0260755	sp|Q3UJK4|GTPB2_MOUSE	GTP-binding protein 2	Gtpbp2
HHLG27g0275	-2.11684	0.0002	0.0313588	sp|O88634|PAR4_MOUSE	Proteinase-activated receptor 4	F2rl3
HHLG27g0315	-2.94296	5e-05	0.0115891	sp|Q9WTR6|XCT_MOUSE	Cystine/glutamate transporter	Slc7a11
HHLG27g0365	inf	5e-05	0.0115891	sp|P11843|CRBA1_BOVIN	Beta-crystallin A3	CRYBA1
HHLG27g0393	-2.34672	0.0002	0.0313588	sp|Q8VDZ4|ZDHC5_MOUSE	Palmitoyltransferase ZDHHC5	Zdhhc5
HHLG28g0406	-2.15333	5e-05	0.0115891	sp|P79134|ANXA6_BOVIN	Annexin A6	ANXA6
HHLG28g0451	-3.88836	5e-05	0.0115891	sp|O95477|ABCA1_HUMAN	ATP-binding cassette sub-family A member 1	ABCA1
HHLG28g0593	-2.85842	5e-05	0.0115891	sp|P26632|EGR1_DANRE	Early growth response protein 1	egr1
HHLG29g0083	inf	5e-05	0.0115891	sp|Q9WTW3|KCNE4_MOUSE	Potassium voltage-gated channel subfamily E member 4	Kcne4
HHLG28g0673	-1.78645	0.00025	0.0370208	sp|P0DMV4|ITLN_ONCMY	Intelectin	itln
HHLG29g0355	2.37671	0.0001	0.0188153	sp|Q0VH32|MNT_XENLA	Max-binding protein MNT	mnt
HHLG3g0366	2.50329	0.0001	0.0188153	sp|Q96S65|CSRN1_HUMAN	Cysteine/serine-rich nuclear protein 1	CSRNP1
HHLG3g0579	inf	5e-05	0.0115891	sp|Q8HZI9|LAMC2_HORSE	Laminin subunit gamma-2	LAMC2
HHLG31g0451	3.42588	0.0001	0.0188153	sp|Q1LVC2|JARD2_DANRE	Protein Jumonji	jarid2b
HHLG31g0549	2.39062	0.00015	0.0260755	sp|O08755|HNF6_MOUSE	Hepatocyte nuclear factor 6	Onecut1
HHLG31g0514	-2.01662	0.0002	0.0313588	sp|Q687X5|STEA4_HUMAN	Metalloreductase STEAP4	STEAP4
HHLG31g0874	-inf	5e-05	0.0115891	sp|Q5ZJN2|RB11A_CHICK	Ras-related protein Rab-11A	RAB11A
HHLG32g0022	2.87162	0.0003	0.0420868	sp|Q9Y3Q4|HCN4_HUMAN	Potassium/sodium hyperpolarization-activated cyclic nucleotide-gated channel 4	HCN4
HHLG32g0127	-2.22465	0.0002	0.0313588	sp|P57735|RAB25_HUMAN	Ras-related protein Rab-25	RAB25
HHLG32g0166	-2.13298	0.0003	0.0420868	sp|P20273|CD22_HUMAN	B-cell receptor CD22	CD22
HHLG32g0634	-2.09023	5e-05	0.0115891	sp|Q687X5|STEA4_HUMAN	Metalloreductase STEAP4	STEAP4
HHLG32g0648	2.79898	0.0003	0.0420868	sp|Q92570|NR4A3_HUMAN	Nuclear receptor subfamily 4 group A member 3	NR4A3
HHLG33g0292	-2.09932	0.00035	0.0482547	sp|Q7RTY1|MOT9_HUMAN	Monocarboxylate transporter 9	SLC16A9
HHLG33g0344	-4.79628	5e-05	0.0115891	sp|Q6P950|PR3CB_DANRE	Protein phosphatase 1 regulatory subunit 3C-B	ppp1r3cb
HHLG35g0530	2.38916	5e-05	0.0115891	sp|P17735|ATTY_HUMAN	Tyrosine aminotransferase	TAT
HHLG38g0074	2.17962	5e-05	0.0115891	sp|Q6PHS6|SNX13_MOUSE	Sorting nexin-13	Snx13
HHLG38g0076	-3.42743	5e-05	0.0115891	sp|O15084|ANR28_HUMAN	Serine/threonine-protein phosphatase 6 regulatory ankyrin repeat subunit A	ANKRD28
HHLG38g0106	3.33805	5e-05	0.0115891	sp|P16211|1A01_PONPY	Popy Class I histocompatibility antigen, A-1 alpha chain	1A01
HHLG39g0186	inf	5e-05	0.0115891	sp|Q86UF4|CA110_HUMAN	Coiled-coil domain-containing protein C1orf110	C1orf110
HHLG39g0215	-2.17667	5e-05	0.0115891	sp|Q09137|AAPK2_RAT	5'-AMP-activated protein kinase catalytic subunit alpha-2	Prkaa2
HHLG39g0657	-1.9936	0.0001	0.0188153	sp|Q5RHR6|BROMI_DANRE	Protein broad-minded	tbc1d32
HHLG39g0790	-3.07398	5e-05	0.0115891	sp|Q9JLF7|TLR5_MOUSE	Toll-like receptor 5	Tlr5
HHLG39g0791	-2.50348	5e-05	0.0115891	sp|Q9JLF7|TLR5_MOUSE	Toll-like receptor 5	Tlr5
HHLG40g0530	-2.03163	5e-05	0.0115891	sp|O95428|PPN_HUMAN	Papilin	PAPLN
HHLG41g0633	-2.43314	0.0003	0.0420868	sp|Q5R7N4|CXXC5_PONAB	CXXC-type zinc finger protein 5	CXXC5
HHLG41g0739	2.90618	0.00035	0.0482547	sp|P49843|GCR_ONCMY	Glucocorticoid receptor	nr3c1
HHLG42g0324	-2.71099	5e-05	0.0115891	sp|Q803M0|PPR3B_DANRE	Protein phosphatase 1 regulatory subunit 3B	ppp1r3b
HHLG42g0519	-2.1533	5e-05	0.0115891	sp|P10175|COX8B_BOVIN	Cytochrome c oxidase subunit 8B, mitochondrial	COX8B
HHLG44g0086	3.29916	5e-05	0.0115891	sp|O57656|GPDA_TAKRU	Glycerol-3-phosphate dehydrogenase [NAD(+)], cytoplasmic	gpd1
HHLG44g0125	-3.55314	0.0001	0.0188153	sp|Q98993|VTXB_SYNVE	Verrucotoxin subunit beta	VTXB
HHLG44g0443	-2.52853	5e-05	0.0115891	sp|Q9P2E9|RRBP1_HUMAN	Ribosome-binding protein 1	RRBP1
HHLG45g0810	inf	5e-05	0.0115891	sp|Q3T0Q6|CNBP_BOVIN	Cellular nucleic acid-binding protein	CNBP
HHLG48g0170	-1.9117	0.0003	0.0420868	sp|Q01279|EGFR_MOUSE	Epidermal growth factor receptor	Egfr
HHLG49g0439	2.50703	0.0001	0.0188153	sp|P01845|LAC3_MOUSE	Ig lambda-3 chain C region	Iglc3
HHLG49g0451	inf	5e-05	0.0115891	sp|O76840|PPN1_CAEEL	Papilin	mig-6
HHLG49g0562	2.33484	0.0001	0.0188153	sp|Q0VCA9|TMED6_BOVIN	Transmembrane emp24 domain-containing protein 6	TMED6
HHLG5g0306	inf	5e-05	0.0115891	sp|Q9CQ86|MIEN1_MOUSE	Migration and invasion enhancer 1	Mien1
HHLG5g0645	3.38384	0.00025	0.0370208	sp|O60437|PEPL_HUMAN	Periplakin	PPL
HHLG5g0926	3.7099	5e-05	0.0115891	sp|Q66J36|NFIL3_XENLA	Nuclear factor interleukin-3-regulated protein	nfil3
HHLG5g1061	3.82736	5e-05	0.0115891	sp|Q9Y534|CSDC2_HUMAN	Cold shock domain-containing protein C2	CSDC2
HHLG50g0030	inf	5e-05	0.0115891	sp|A1IGX5|FIBIN_DANRE	Fin bud initiation factor	fibin
HHLG6g0508	2.83866	5e-05	0.0115891	sp|P23735|MUCM_ICTPU	Ig mu chain C region membrane-bound form	MUCM
HHLG6g0565	2.33875	0.00025	0.0370208	sp|Q13202|DUS8_HUMAN	Dual specificity protein phosphatase 8	DUSP8
HHLG8g0549	3.05858	5e-05	0.0115891	sp|Q9NYB5|SO1C1_HUMAN	Solute carrier organic anion transporter family member 1C1	SLCO1C1
HHLG9g0240	3.04983	0.00015	0.0260755	sp|Q6PFQ7|RASL2_MOUSE	Ras GTPase-activating protein 4	Rasa4
HHLG9g0338	-2.26344	0.0001	0.0188153	sp|O19064|JAK2_PIG	Tyrosine-protein kinase JAK2	JAK2
HHLG9g0348	-3.5775	5e-05	0.0115891	sp|Q7ZYC4|ACBG2_XENLA	Long-chain-fatty-acid--CoA ligase ACSBG2	acsbg2
HHLG9g0396	2.30872	5e-05	0.0115891	sp|Q96B67|ARRD3_HUMAN	Arrestin domain-containing protein 3	ARRDC3
HHLG9g0810	-1.97187	0.00025	0.0370208	sp|Q9BX84|TRPM6_HUMAN	Transient receptor potential cation channel subfamily M member 6	TRPM6
HHLG9g1140	2.19994	5e-05	0.0115891	sp|P02524|CRBB3_RAT	Beta-crystallin B3	Crybb3
HHLG9g0997	-2.83458	0.0001	0.0188153	sp|Q3SZZ2|XBP1_BOVIN	X-box-binding protein 1	XBP1
HHUNg0498	3.79863	5e-05	0.0115891	sp|Q9Y5U8|MPC1_HUMAN	Mitochondrial pyruvate carrier 1	MPC1
HHUNg0673	-2.9517	0.00015	0.0260755	sp|P12276|FAS_CHICK	Fatty acid synthase	FASN
HHUNg0765	inf	5e-05	0.0115891	sp|P28064|PSB8_RAT	Proteasome subunit beta type-8	Psmb8
HHUNg0767	inf	5e-05	0.0115891	sp|Q03519|TAP2_HUMAN	Antigen peptide transporter 2	TAP2
HHUNg0778	inf	5e-05	0.0115891	sp|P98093|CO3_ONCMY	Complement C3 (Fragment)	c3
HHUNg0822	6.22049	5e-05	0.0115891	sp|P98093|CO3_ONCMY	Complement C3 (Fragment)	c3
HHUNg1205	-3.24009	0.00015	0.0260755	sp|P40189|IL6RB_HUMAN	Interleukin-6 receptor subunit beta	IL6ST
HHUNg1324	inf	5e-05	0.0115891	sp|P01637|KV5A5_MOUSE	Ig kappa chain V-V region T1	KV5A5
HHUNg1381	-3.93367	5e-05	0.0115891	sp|Q9ZAE9|ACBC_ACTS5	2-epi-5-epi-valiolone synthase	acbC
HHUNg1712	-3.02899	5e-05	0.0115891	sp|Q9WTR6|XCT_MOUSE	Cystine/glutamate transporter	Slc7a11
HHUNg2153	inf	5e-05	0.0115891	sp|Q9UHQ9|NB5R1_HUMAN	NADH-cytochrome b5 reductase 1	CYB5R1
DHA
GeneID	Log2FC	p_value	q_value	UniprotID	Gene	Symbol
HHLG1g0043	-2.65406	0.0001	0.0111858	sp|P98093|CO3_ONCMY	Complement C3 (Fragment)	c3
HHLG1g0147	2.37576	5e-05	0.0063088	sp|Q6ZT07|TBCD9_HUMAN	TBC1 domain family member 9	TBC1D9
HHLG1g0176	-inf	5e-05	0.0063088	sp|Q58D84|FSTL1_BOVIN	Follistatin-related protein 1	FSTL1
HHLG1g0632	1.55316	0.0006	0.0365375	sp|Q08D64|ABCB6_XENTR	ATP-binding cassette sub-family B member 6, mitochondrial	abcb6
HHLG1g0711	-1.93946	0.00065	0.0381108	sp|P51165|AT1B1_ANGAN	Sodium/potassium-transporting ATPase subunit beta-1	atp1b1
HHLG1g0921	-inf	5e-05	0.0063088	sp|Q56JX9|FABPI_BOVIN	Fatty acid-binding protein, intestinal	FABP2
HHLG10g0041	-3.00576	5e-05	0.0063088	sp|Q3SZZ2|XBP1_BOVIN	X-box-binding protein 1	XBP1
HHLG10g0098	-2.87149	0.0004	0.028418	sp|Q6ZM51|FICD_DANRE	Adenosine monophosphate-protein transferase FICD	ficd
HHLG10g0153	2.04794	0.0001	0.0111858	sp|Q6RI45|BRWD3_HUMAN	Bromodomain and WD repeat-containing protein 3	BRWD3
HHLG10g0529	-1.57171	0.00045	0.0302017	sp|Q8BS40|CPTP_MOUSE	Ceramide-1-phosphate transfer protein	Cptp
HHLG10g0546	inf	5e-05	0.0063088	sp|Q9NQV8|PRDM8_HUMAN	PR domain zinc finger protein 8	PRDM8
HHLG10g0545	-1.47321	0.00045	0.0302017	sp|Q6DFX2|ANTR2_MOUSE	Anthrax toxin receptor 2	Antxr2
HHLG10g0573	1.6949	0.0006	0.0365375	sp|Q90705|EF2_CHICK	Elongation factor 2	EEF2
HHLG10g0605	1.85632	0.00095	0.0488059	sp|Q9BST9|RTKN_HUMAN	Rhotekin	RTKN
HHLG10g0611	-2.10714	5e-05	0.0063088	sp|P98082|DAB2_HUMAN	Disabled homolog 2	DAB2
HHLG10g0629	-1.89187	0.00015	0.0145141	sp|Q61190|I10R2_MOUSE	Interleukin-10 receptor subunit beta	Il10rb
HHLG10g0778	3.34783	5e-05	0.0063088	sp|O57429|UBP2_CHICK	Ubiquitin carboxyl-terminal hydrolase 2	USP2
HHLG10g1047	1.95587	0.00055	0.034287	sp|Q6UWL2|SUSD1_HUMAN	Sushi domain-containing protein 1	SUSD1
HHLG10g1085	-1.63837	0.0003	0.023081	sp|P49024|PAXI_CHICK	Paxillin	PXN
HHLG10g1153	-3.3907	5e-05	0.0063088	sp|Q90593|GRP78_CHICK	78 kDa glucose-regulated protein	HSPA5
HHLG11g0051	2.40062	5e-05	0.0063088	sp|Q07973|CP24A_HUMAN	1,25-dihydroxyvitamin D(3) 24-hydroxylase, mitochondrial	CYP24A1
HHLG11g0078	-2.13055	5e-05	0.0063088	sp|P27093|INHBB_CHICK	Inhibin beta B chain	INHBB
HHLG11g0153	2.0644	0.00075	0.0423978	sp|P09207|TBB6_CHICK	Tubulin beta-6 chain	TBB6
HHLG11g0260	1.59335	0.0003	0.023081	sp|Q9ULU8|CAPS1_HUMAN	Calcium-dependent secretion activator 1	CADPS
HHLG11g0308	2.99417	0.0004	0.028418	sp|Q8AUU1|GHRL_CARAU	Ghrelin	ghrl
HHLG11g0705	1.48636	0.0005	0.0317984	sp|P97411|ICA69_MOUSE	Islet cell autoantigen 1	Ica1
HHLG11g0804	3.86867	0.0002	0.0177213	sp|Q5FW38|NFIL3_XENTR	Nuclear factor interleukin-3-regulated protein	nfil3
HHLG12g0356	3.37186	0.00025	0.0205365	sp|O43157|PLXB1_HUMAN	Plexin-B1	PLXNB1
HHLG12g0382	-1.90225	0.00095	0.0488059	sp|Q90ZM2|S61A1_DANRE	Protein transport protein Sec61 subunit alpha-like 1	sec61al1
HHLG12g0477	2.94622	5e-05	0.0063088	sp|P18520|ION3_CARAU	Intermediate filament protein ON3	ION3
HHLG12g0735	-1.738	0.00015	0.0145141	sp|Q8CFX1|G6PE_MOUSE	GDH/6PGL endoplasmic bifunctional protein	H6pd
HHLG12g0718	-1.63782	0.0001	0.0111858	sp|O95714|HERC2_HUMAN	E3 ubiquitin-protein ligase HERC2	HERC2
HHLG12g0924	-2.18153	0.0002	0.0177213	sp|P27093|INHBB_CHICK	Inhibin beta B chain	INHBB
HHLG13g0059	1.66465	0.0003	0.023081	sp|Q9UBK2|PRGC1_HUMAN	Peroxisome proliferator-activated receptor gamma coactivator 1-alpha	PPARGC1A
HHLG13g0107	-1.54539	0.0002	0.0177213	sp|Q5R7J9|IF4G2_PONAB	Eukaryotic translation initiation factor 4 gamma 2	EIF4G2
HHLG13g0135	3.31093	5e-05	0.0063088	sp|O95750|FGF19_HUMAN	Fibroblast growth factor 19	FGF19
HHLG13g0281	2.06064	0.00035	0.0260387	sp|O15534|PER1_HUMAN	Period circadian protein homolog 1	PER1
HHLG13g0347	2.68767	5e-05	0.0063088	sp|Q02816|IGF2_ONCMY	Insulin-like growth factor II	igf2
HHLG13g0375	inf	5e-05	0.0063088	sp|Q8WUR0|CS012_MOUSE	Protein C19orf12 homolog	CS012
HHLG13g0374	1.61264	0.0002	0.0177213	sp|Q96A56|T53I1_HUMAN	Tumor protein p53-inducible nuclear protein 1	TP53INP1
HHLG13g0403	-2.96152	5e-05	0.0063088	sp|C6K2K4|NETO2_RAT	Neuropilin and tolloid-like protein 2	Neto2
HHLG13g0462	-1.60282	0.00015	0.0145141	sp|Q9EQS9|IGDC4_MOUSE	Immunoglobulin superfamily DCC subclass member 4	Igdcc4
HHLG13g0517	-3.21006	5e-05	0.0063088	sp|Q96PQ0|SORC2_HUMAN	VPS10 domain-containing receptor SorCS2	SORCS2
HHLG13g0531	-2.77415	5e-05	0.0063088	sp|P49715|CEBPA_HUMAN	CCAAT/enhancer-binding protein alpha	CEBPA
HHLG13g0649	-2.2012	5e-05	0.0063088	sp|Q15751|HERC1_HUMAN	Probable E3 ubiquitin-protein ligase HERC1	HERC1
HHLG13g0798	2.00551	0.0001	0.0111858	sp|Q6INB3|RN182_XENLA	E3 ubiquitin-protein ligase RNF182	rnf182
HHLG13g0959	-1.73271	0.00045	0.0302017	sp|P19453|SAA3_MESAU	Serum amyloid A-3 protein	SAA3
HHLG14g0138	-2.326	5e-05	0.0063088	sp|P19453|SAA3_MESAU	Serum amyloid A-3 protein	SAA3
HHLG14g0297	2.95436	5e-05	0.0063088	sp|Q5NCY0|KDM6B_MOUSE	Lysine-specific demethylase 6B	Kdm6b
HHLG14g0650	-2.61692	5e-05	0.0063088	sp|Q503N9|TAD2B_DANRE	Transcriptional adapter 2-beta	tada2b
HHLG14g0787	-inf	0.00085	0.0463882	sp|Q16568|CART_HUMAN	Cocaine- and amphetamine-regulated transcript protein	CARTPT
HHLG14g0610	2.06796	5e-05	0.0063088	sp|P04813|CTR2_CANFA	Chymotrypsinogen 2	CTRB1
HHLG14g0823	2.45793	0.00025	0.0205365	sp|O15534|PER1_HUMAN	Period circadian protein homolog 1	PER1
HHLG14g0953	-2.08638	0.0002	0.0177213	sp|P28347|TEAD1_HUMAN	Transcriptional enhancer factor TEF-1	TEAD1
HHLG14g1011	1.69415	0.0002	0.0177213	sp|Q865B7|PRGC1_BOVIN	Peroxisome proliferator-activated receptor gamma coactivator 1-alpha	PPARGC1A
HHLG15g0028	2.03336	0.00045	0.0302017	sp|Q6NYZ6|SCM2A_DANRE	Calcium-binding mitochondrial carrier protein SCaMC-2-A	slc25a25a
HHLG15g0308	-inf	0.00025	0.0205365	sp|Q3TGF2|F107B_MOUSE	Protein FAM107B	Fam107b
HHLG15g0336	-inf	5e-05	0.0063088	sp|P35481|CYT_CYPCA	Cystatin	CYT
HHLG15g0335	-inf	5e-05	0.0063088	sp|P35481|CYT_CYPCA	Cystatin	CYT
HHLG15g0543	1.6361	0.0002	0.0177213	sp|Q8C147|DOCK8_MOUSE	Dedicator of cytokinesis protein 8	Dock8
HHLG15g0719	3.27228	5e-05	0.0063088	sp|Q2KIX1|GA45G_BOVIN	Growth arrest and DNA damage-inducible protein GADD45 gamma	GADD45G
HHLG15g0777	2.14517	0.0009	0.047316	sp|Q7L273|KCTD9_HUMAN	BTB/POZ domain-containing protein KCTD9	KCTD9
HHLG16g0039	2.43242	0.0003	0.023081	sp|P00750|TPA_HUMAN	Tissue-type plasminogen activator	PLAT
HHLG16g0356	1.28355	0.00065	0.0381108	sp|Q9HBH9|MKNK2_HUMAN	MAP kinase-interacting serine/threonine-protein kinase 2	MKNK2
HHLG16g0391	inf	0.00075	0.0423978	sp|B3DHH5|SMIM1_DANRE	Small integral membrane protein 1	smim1
HHLG16g0439	1.65551	0.00085	0.0463882	sp|Q6UXG2|K1324_HUMAN	UPF0577 protein KIAA1324	KIAA1324
HHLG16g0471	2.5921	0.0009	0.047316	sp|Q91WL0|ES8L3_MOUSE	Epidermal growth factor receptor kinase substrate 8-like protein 3	Eps8l3
HHLG16g0688	-3.18083	5e-05	0.0063088	sp|P35557|HXK4_HUMAN	Glucokinase	GCK
HHLG16g0704	inf	5e-05	0.0063088	sp|P18468|HB2I_MOUSE	H-2 class II histocompatibility antigen, I-A beta chain	H2-Eb1
HHLG17g0118	inf	5e-05	0.0063088	sp|Q8TD06|AGR3_HUMAN	Anterior gradient protein 3 homolog	AGR3
HHLG17g0610	-1.75937	0.0006	0.0365375	sp|Q5YJC2|GSK3B_SPECI	Glycogen synthase kinase-3 beta	GSK3B
HHLG18g0238	2.28569	0.0002	0.0177213	sp|Q64435|UD16_MOUSE	UDP-glucuronosyltransferase 1-6	Ugt1a6
HHLG18g0310	-1.58815	0.00045	0.0302017	sp|Q803N9|BZW1B_DANRE	Basic leucine zipper and W2 domain-containing protein 1-B	bzw1b
HHLG19g0317	2.15009	0.0002	0.0177213	sp|Q8WP17|KLOT_MACFA	Klotho	KL
HHLG19g0375	-2.10241	5e-05	0.0063088	sp|Q7ZUW2|HYOU1_DANRE	Hypoxia up-regulated protein 1	hyou1
HHLG19g0456	-4.03387	5e-05	0.0063088	sp|Q0VD19|ASM_BOVIN	Sphingomyelin phosphodiesterase	SMPD1
HHLG19g0495	2.12753	5e-05	0.0063088	sp|Q5NCY0|KDM6B_MOUSE	Lysine-specific demethylase 6B	Kdm6b
HHLG2g0418	1.51931	0.00065	0.0381108	sp|Q96JK9|MAML3_HUMAN	Mastermind-like protein 3	MAML3
HHLG2g0588	1.44331	0.0009	0.047316	sp|Q9JID1|PDCD4_RAT	Programmed cell death protein 4	Pdcd4
HHLG2g0663	2.41727	5e-05	0.0063088	sp|Q96D21|RHES_HUMAN	GTP-binding protein Rhes	RASD2
HHLG2g0772	-1.71057	0.0005	0.0317984	sp|Q96G03|PGM2_HUMAN	Phosphoglucomutase-2	PGM2
HHLG2g0806	-1.46448	0.00035	0.0260387	sp|Q49GP5|P4K2B_DANRE	Phosphatidylinositol 4-kinase type 2-beta	pi4k2b
HHLG20g0039	-2.31504	5e-05	0.0063088	sp|P40189|IL6RB_HUMAN	Interleukin-6 receptor subunit beta	IL6ST
HHLG20g0176	-2.34042	5e-05	0.0063088	sp|Q5R5H1|METK2_PONAB	S-adenosylmethionine synthase isoform type-2	MAT2A
HHLG20g0204	-1.92968	0.00065	0.0381108	sp|Q6PFM1|S20AB_DANRE	Sodium-dependent phosphate transporter 1-B	slc20a1b
HHLG20g0275	1.90678	0.00045	0.0302017	sp|Q5NCY0|KDM6B_MOUSE	Lysine-specific demethylase 6B	Kdm6b
HHLG20g0388	-3.07819	5e-05	0.0063088	sp|Q7ZUW2|HYOU1_DANRE	Hypoxia up-regulated protein 1	hyou1
HHLG20g0608	1.72554	0.0005	0.0317984	sp|Q6TXF1|ARRD3_RAT	Arrestin domain-containing protein 3	Arrdc3
HHLG20g0680	-2.34735	0.00015	0.0145141	sp|Q9NZ20|PA2G3_HUMAN	Group 3 secretory phospholipase A2	PLA2G3
HHLG20g0723	-1.65728	0.0001	0.0111858	sp|O57457|E41L4_DANRE	Band 4.1-like protein 4	epb4.1l4
HHLG21g0043	-1.85656	0.00045	0.0302017	sp|Q8BJA2|S41A1_MOUSE	Solute carrier family 41 member 1	Slc41a1
HHLG22g0029	3.48254	5e-05	0.0063088	sp|O15528|CP27B_HUMAN	25-hydroxyvitamin D-1 alpha hydroxylase, mitochondrial	CYP27B1
HHLG22g0051	1.5211	0.0005	0.0317984	sp|Q15434|RBMS2_HUMAN	RNA-binding motif, single-stranded-interacting protein 2	RBMS2
HHLG22g0215	-1.87459	0.0001	0.0111858	sp|Q8BJA2|S41A1_MOUSE	Solute carrier family 41 member 1	Slc41a1
HHLG23g0066	-1.78258	5e-05	0.0063088	sp|Q12791|KCMA1_HUMAN	Calcium-activated potassium channel subunit alpha-1	KCNMA1
HHLG23g0144	2.50316	5e-05	0.0063088	sp|P25094|PMP22_RAT	Peripheral myelin protein 22	Pmp22
HHLG23g0190	-2.48676	0.00095	0.0488059	sp|Q9FPH3|THA2_ARATH	Probable low-specificity L-threonine aldolase 2	THA2
HHLG23g0211	-4.01014	5e-05	0.0063088	sp|P12276|FAS_CHICK	Fatty acid synthase	FASN
HHLG23g0530	-2.3482	5e-05	0.0063088	sp|O95340|PAPS2_HUMAN	Bifunctional 3'-phosphoadenosine 5'-phosphosulfate synthase 2	PAPSS2
HHLG23g0652	1.53425	0.00025	0.0205365	sp|Q9P212|PLCE1_HUMAN	1-phosphatidylinositol 4,5-bisphosphate phosphodiesterase epsilon-1	PLCE1
HHLG24g0216	-2.19313	5e-05	0.0063088	sp|Q6NWG1|LRC59_DANRE	Leucine-rich repeat-containing protein 59	lrrc59
HHLG24g0306	-1.48392	0.00075	0.0423978	sp|Q9NDJ2|DOM_DROME	Helicase domino	dom
HHLG24g0196	-2.31546	5e-05	0.0063088	sp|P12276|FAS_CHICK	Fatty acid synthase	FASN
HHLG24g0370	-4.26159	5e-05	0.0063088	sp|Q9ESN2|TRI39_MOUSE	E3 ubiquitin-protein ligase TRIM39	Trim39
HHLG24g0462	-1.80746	0.00015	0.0145141	sp|Q8CHP8|PGP_MOUSE	Phosphoglycolate phosphatase	Pgp
HHLG24g0494	-1.93074	5e-05	0.0063088	sp|O95340|PAPS2_HUMAN	Bifunctional 3'-phosphoadenosine 5'-phosphosulfate synthase 2	PAPSS2
HHLG25g0103	1.93941	5e-05	0.0063088	sp|A4IG32|MICU1_DANRE	Calcium uptake protein 1, mitochondrial	micu1
HHLG25g0151	-3.30983	5e-05	0.0063088	sp|Q28BP2|T150A_XENTR	Transmembrane protein 150A	tmem150a
HHLG25g0463	3.04626	5e-05	0.0063088	sp|Q28689|MRP2_RABIT	Canalicular multispecific organic anion transporter 1	ABCC2
HHLG25g0483	2.08391	5e-05	0.0063088	sp|Q3UJK4|GTPB2_MOUSE	GTP-binding protein 2	Gtpbp2
HHLG25g0575	1.53943	0.0003	0.023081	sp|Q9Y219|JAG2_HUMAN	Protein jagged-2	JAG2
HHLG25g0650	-1.72306	0.0001	0.0111858	sp|P40305|IFI27_HUMAN	Interferon alpha-inducible protein 27, mitochondrial	IFI27
HHLG25g0673	-1.48375	0.0005	0.0317984	sp|Q9H9Y6|RPA2_HUMAN	DNA-directed RNA polymerase I subunit RPA2	POLR1B
HHLG25g0724	-3.89645	5e-05	0.0063088	sp|Q3SYS6|CHP1_BOVIN	Calcineurin B homologous protein 1	CHP1
HHLG26g0150	-1.64798	0.0009	0.047316	sp|Q9NZJ5|E2AK3_HUMAN	Eukaryotic translation initiation factor 2-alpha kinase 3	EIF2AK3
HHLG26g0305	1.47586	0.00055	0.034287	sp|Q9BX66|SRBS1_HUMAN	Sorbin and SH3 domain-containing protein 1	SORBS1
HHLG26g0767	-1.99244	0.00015	0.0145141	sp|Q5T3F8|CSCL2_HUMAN	CSC1-like protein 2	TMEM63B
HHLG27g0095	-1.76476	5e-05	0.0063088	sp|Q803I8|SYVN1_DANRE	E3 ubiquitin-protein ligase synoviolin	syvn1
HHLG27g0112	-1.71013	0.00045	0.0302017	sp|Q9QUJ7|ACSL4_MOUSE	Long-chain-fatty-acid--CoA ligase 4	Acsl4
HHLG27g0365	inf	5e-05	0.0063088	sp|P11843|CRBA1_BOVIN	Beta-crystallin A3	CRYBA1
HHLG27g0393	-2.11943	0.0005	0.0317984	sp|Q8VDZ4|ZDHC5_MOUSE	Palmitoyltransferase ZDHHC5	Zdhhc5
HHLG27g0403	-1.88089	0.0004	0.028418	sp|P79134|ANXA6_BOVIN	Annexin A6	ANXA6
HHLG27g0599	-1.60367	0.0006	0.0365375	sp|P26632|EGR1_DANRE	Early growth response protein 1	egr1
HHLG28g0406	-2.11071	5e-05	0.0063088	sp|P79134|ANXA6_BOVIN	Annexin A6	ANXA6
HHLG28g0451	-3.91254	5e-05	0.0063088	sp|O95477|ABCA1_HUMAN	ATP-binding cassette sub-family A member 1	ABCA1
HHLG28g0593	-2.10034	0.00025	0.0205365	sp|P26632|EGR1_DANRE	Early growth response protein 1	egr1
HHLG29g0083	inf	5e-05	0.0063088	sp|Q9WTW3|KCNE4_MOUSE	Potassium voltage-gated channel subfamily E member 4	Kcne4
HHLG29g0136	1.81687	0.00045	0.0302017	sp|Q7TPD3|ROBO2_MOUSE	Roundabout homolog 2	Robo2
HHLG28g0673	-1.73976	5e-05	0.0063088	sp|P0DMV4|ITLN_ONCMY	Intelectin	itln
HHLG29g0355	2.50573	5e-05	0.0063088	sp|Q0VH32|MNT_XENLA	Max-binding protein MNT	mnt
HHLG29g0379	1.88892	0.0003	0.023081	sp|Q29RU9|SOX_BOVIN	Peroxisomal sarcosine oxidase	PIPOX
HHLG29g0474	-3.08659	0.00075	0.0423978	sp|Q1LUV9|M1I1B_DANRE	Mid1-interacting protein 1-B	mid1ip1b
HHLG29g0484	1.47727	0.00095	0.0488059	sp|A3RK74|FX1AA_DANRE	Forkhead box protein O1-A	foxo1a
HHLG3g0366	2.41998	5e-05	0.0063088	sp|Q96S65|CSRN1_HUMAN	Cysteine/serine-rich nuclear protein 1	CSRNP1
HHLG3g0579	inf	5e-05	0.0063088	sp|Q8HZI9|LAMC2_HORSE	Laminin subunit gamma-2	LAMC2
HHLG3g0870	2.48318	5e-05	0.0063088	sp|Q6PUF3|DHI1L_DANRE	Hydroxysteroid 11-beta-dehydrogenase 1-like protein	hsd11b1l
HHLG3g0898	-2.94206	5e-05	0.0063088	sp|P15253|CALR_RABIT	Calreticulin	CALR
HHLG30g0129	-1.95715	5e-05	0.0063088	sp|Q07496|EPHA4_CHICK	Ephrin type-A receptor 4	EPHA4
HHLG30g0304	-2.22034	0.00075	0.0423978	sp|Q6PDS3|SARM1_MOUSE	Sterile alpha and TIR motif-containing protein 1	Sarm1
HHLG30g0430	2.30755	5e-05	0.0063088	sp|A4IG42|TCAF_DANRE	TRPM8 channel-associated factor homolog	tcaf
HHLG30g0446	1.80152	0.0008	0.0442723	sp|Q8IYT8|ULK2_HUMAN	Serine/threonine-protein kinase ULK2	ULK2
HHLG30g0501	-2.99078	0.0002	0.0177213	sp|A8K2U0|A2ML1_HUMAN	Alpha-2-macroglobulin-like protein 1	A2ML1
HHLG30g0558	1.59282	0.00065	0.0381108	sp|Q9JIQ3|DBLOH_MOUSE	Diablo homolog, mitochondrial	Diablo
HHLG31g0451	3.41739	5e-05	0.0063088	sp|Q1LVC2|JARD2_DANRE	Protein Jumonji	jarid2b
HHLG31g0470	2.57066	0.00015	0.0145141	sp|Q9NRX2|RM17_HUMAN	39S ribosomal protein L17, mitochondrial	MRPL17
HHLG31g0549	2.03793	0.0006	0.0365375	sp|O08755|HNF6_MOUSE	Hepatocyte nuclear factor 6	Onecut1
HHLG31g0514	-1.77367	5e-05	0.0063088	sp|Q687X5|STEA4_HUMAN	Metalloreductase STEAP4	STEAP4
HHLG31g0578	-2.0977	0.00025	0.0205365	sp|Q9Z2A7|DGAT1_MOUSE	Diacylglycerol O-acyltransferase 1	Dgat1
HHLG31g0752	1.75821	0.0008	0.0442723	sp|Q96A56|T53I1_HUMAN	Tumor protein p53-inducible nuclear protein 1	TP53INP1
HHLG31g0979	1.57891	0.0004	0.028418	sp|Q8NI08|NCOA7_HUMAN	Nuclear receptor coactivator 7	NCOA7
HHLG32g0022	2.92083	5e-05	0.0063088	sp|Q9Y3Q4|HCN4_HUMAN	Potassium/sodium hyperpolarization-activated cyclic nucleotide-gated channel 4	HCN4
HHLG32g0035	1.46124	0.0009	0.047316	sp|Q8NI08|NCOA7_HUMAN	Nuclear receptor coactivator 7	NCOA7
HHLG32g0127	-1.80993	5e-05	0.0063088	sp|P57735|RAB25_HUMAN	Ras-related protein Rab-25	RAB25
HHLG32g0164	-1.49436	0.00035	0.0260387	sp|O35400|ST2B1_MOUSE	Sulfotransferase family cytosolic 2B member 1	Sult2b1
HHLG32g0166	-2.30985	0.00015	0.0145141	sp|P20273|CD22_HUMAN	B-cell receptor CD22	CD22
HHLG32g0597	1.48753	0.00075	0.0423978	sp|O08755|HNF6_MOUSE	Hepatocyte nuclear factor 6	Onecut1
HHLG32g0648	2.42207	0.0007	0.0407395	sp|Q92570|NR4A3_HUMAN	Nuclear receptor subfamily 4 group A member 3	NR4A3
HHLG32g0830	1.71393	0.0001	0.0111858	sp|P23276|KELL_HUMAN	Kell blood group glycoprotein	KEL
HHLG32g0840	-1.67115	0.00025	0.0205365	sp|P22934|TNR1A_RAT	Tumor necrosis factor receptor superfamily member 1A	Tnfrsf1a
HHLG33g0001	-inf	5e-05	0.0063088	sp|P79762|ZP3_CHICK	Zona pellucida sperm-binding protein 3	ZP3
HHLG33g0239	1.41252	0.00015	0.0145141	sp|Q6DFC8|ZN395_XENLA	Zinc finger protein 395	znf395
HHLG33g0292	-1.78152	0.0004	0.028418	sp|Q7RTY1|MOT9_HUMAN	Monocarboxylate transporter 9	SLC16A9
HHLG33g0344	-4.46548	5e-05	0.0063088	sp|Q6P950|PR3CB_DANRE	Protein phosphatase 1 regulatory subunit 3C-B	ppp1r3cb
HHLG33g0648	2.42652	5e-05	0.0063088	sp|A0JNU3|LPP60_MOUSE	60 kDa lysophospholipase	Aspg
HHLG34g0190	-inf	5e-05	0.0063088	sp|P79762|ZP3_CHICK	Zona pellucida sperm-binding protein 3	ZP3
HHLG34g0208	1.56951	0.00015	0.0145141	sp|Q6GYQ0|RGPA1_HUMAN	Ral GTPase-activating protein subunit alpha-1	RALGAPA1
HHLG34g0447	-1.81417	0.00055	0.034287	sp|A1L253|F149B_DANRE	Protein FAM149B1	fam149b1
HHLG35g0530	2.47478	5e-05	0.0063088	sp|P17735|ATTY_HUMAN	Tyrosine aminotransferase	TAT
HHLG35g0736	2.39001	5e-05	0.0063088	sp|Q9BRS8|LARP6_HUMAN	La-related protein 6	LARP6
HHLG36g0031	-1.75392	0.0005	0.0317984	sp|Q01528|HAAF_LIMPO	Hemagglutinin/amebocyte aggregation factor	HAAF
HHLG36g0224	-1.73278	0.00035	0.0260387	sp|Q9H4I3|TRABD_HUMAN	TraB domain-containing protein	TRABD
HHLG37g0131	2.78286	5e-05	0.0063088	sp|Q9JK42|PDK2_MOUSE	[Pyruvate dehydrogenase (acetyl-transferring)] kinase isozyme 2, mitochondrial	Pdk2
HHLG38g0074	2.32454	5e-05	0.0063088	sp|Q6PHS6|SNX13_MOUSE	Sorting nexin-13	Snx13
HHLG38g0076	-2.07156	5e-05	0.0063088	sp|O15084|ANR28_HUMAN	Serine/threonine-protein phosphatase 6 regulatory ankyrin repeat subunit A	ANKRD28
HHLG38g0106	2.91863	0.0001	0.0111858	sp|P16211|1A01_PONPY	Popy Class I histocompatibility antigen, A-1 alpha chain	1A01
HHLG38g0222	-1.4898	0.00075	0.0423978	sp|A6QLY7|PBIP1_BOVIN	Pre-B-cell leukemia transcription factor-interacting protein 1	PBXIP1
HHLG38g0656	-2.6158	0.0004	0.028418	sp|Q1LYM3|SPIR1_DANRE	Protein spire homolog 1	spire1
HHLG39g0132	-1.84398	0.0009	0.047316	sp|Q91YX5|LGAT1_MOUSE	Acyl-CoA:lysophosphatidylglycerol acyltransferase 1	Lpgat1
HHLG39g0176	1.53701	0.00015	0.0145141	sp|P54864|JUN_SERCA	Transcription factor AP-1	JUN
HHLG39g0186	inf	5e-05	0.0063088	sp|Q86UF4|CA110_HUMAN	Coiled-coil domain-containing protein C1orf110	C1orf110
HHLG39g0215	-1.99258	5e-05	0.0063088	sp|Q09137|AAPK2_RAT	5'-AMP-activated protein kinase catalytic subunit alpha-2	Prkaa2
HHLG39g0228	1.64941	0.0008	0.0442723	sp|P24591|IBP1_BOVIN	Insulin-like growth factor-binding protein 1	IGFBP1
HHLG39g0366	-2.02911	0.0009	0.047316	sp|O88466|ZN106_MOUSE	Zinc finger protein 106	Znf106
HHLG39g0397	-1.51948	0.0005	0.0317984	sp|Q9Z2G6|SE1L1_MOUSE	Protein sel-1 homolog 1	Sel1l
HHLG39g0437	1.62417	0.0005	0.0317984	sp|P35448|TSP1_XENLA	Thrombospondin-1	thbs1
HHLG39g0632	2.22243	5e-05	0.0063088	sp|Q6AZY7|SCAR3_HUMAN	Scavenger receptor class A member 3	SCARA3
HHLG39g0790	-2.565	5e-05	0.0063088	sp|Q9JLF7|TLR5_MOUSE	Toll-like receptor 5	Tlr5
HHLG39g0791	-1.75762	0.00015	0.0145141	sp|Q9JLF7|TLR5_MOUSE	Toll-like receptor 5	Tlr5
HHLG4g0150	-2.26161	0.00015	0.0145141	sp|A6H742|PLSI_BOVIN	Plastin-1	PLS1
HHLG4g0238	-inf	5e-05	0.0063088	sp|P35481|CYT_CYPCA	Cystatin	CYT
HHLG4g0296	-1.64886	0.0001	0.0111858	sp|A0JPE9|GLPK5_DANRE	Putative glycerol kinase 5	gk5
HHLG4g0324	-1.95848	0.00025	0.0205365	sp|Q6PBV4|RWDD3_DANRE	RWD domain-containing protein 3	rwdd3
HHLG4g0412	1.4375	0.0003	0.023081	sp|Q96S65|CSRN1_HUMAN	Cysteine/serine-rich nuclear protein 1	CSRNP1
HHLG4g0512	1.44014	0.00045	0.0302017	sp|Q92051|CAHZ_DANRE	Carbonic anhydrase	cahz
HHLG4g0990	1.9744	0.00025	0.0205365	sp|P52909|JUND_RAT	Transcription factor jun-D	Jund
HHLG40g0089	-2.00944	0.0003	0.023081	sp|P97363|SPTC2_MOUSE	Serine palmitoyltransferase 2	Sptlc2
HHLG40g0198	1.38329	0.0009	0.047316	sp|P54864|JUN_SERCA	Transcription factor AP-1	JUN
HHLG40g0211	-1.74545	0.0008	0.0442723	sp|Q9Y3A6|TMED5_HUMAN	Transmembrane emp24 domain-containing protein 5	TMED5
HHLG40g0230	2.20251	5e-05	0.0063088	sp|P24591|IBP1_BOVIN	Insulin-like growth factor-binding protein 1	IGFBP1
HHLG40g0429	-1.60623	0.0004	0.028418	sp|Q8R121|ZPI_MOUSE	Protein Z-dependent protease inhibitor	Serpina10
HHLG40g0459	1.56678	0.0008	0.0442723	sp|P35448|TSP1_XENLA	Thrombospondin-1	thbs1
HHLG40g0530	-1.87448	5e-05	0.0063088	sp|O95428|PPN_HUMAN	Papilin	PAPLN
HHLG40g0610	1.60653	0.0009	0.047316	sp|O43909|EXTL3_HUMAN	Exostosin-like 3	EXTL3
HHLG40g0658	1.65457	0.0003	0.023081	sp|P79702|FOS_CYPCA	Proto-oncogene c-Fos	fos
HHLG40g0656	2.96924	0.00015	0.0145141	sp|Q6DGM8|JDP2_DANRE	Jun dimerization protein 2	jdp2
HHLG40g0685	2.07713	0.00025	0.0205365	sp|Q6NX30|CITE2_XENTR	Cbp/p300-interacting transactivator 2	cited2
HHLG40g0844	-inf	5e-05	0.0063088	sp|O54766|ZP1_RAT	Zona pellucida sperm-binding protein 1	Zp1
HHLG41g0203	1.95885	0.0005	0.0317984	sp|O94955|RHBT3_HUMAN	Rho-related BTB domain-containing protein 3	RHOBTB3
HHLG41g0235	1.34712	0.00085	0.0463882	sp|Q64322|NPDC1_MOUSE	Neural proliferation differentiation and control protein 1	Npdc1
HHLG41g0252	1.94756	0.00065	0.0381108	sp|O75385|ULK1_HUMAN	Serine/threonine-protein kinase ULK1	ULK1
HHLG41g0284	-1.50593	0.0005	0.0317984	sp|P11607|AT2A2_PIG	Sarcoplasmic/endoplasmic reticulum calcium ATPase 2	ATP2A2
HHLG41g0511	1.90453	5e-05	0.0063088	sp|Q9YIB9|HIF1A_CHICK	Hypoxia-inducible factor 1-alpha	HIF1A
HHLG41g0633	-2.07458	0.0004	0.028418	sp|Q5R7N4|CXXC5_PONAB	CXXC-type zinc finger protein 5	CXXC5
HHLG41g0739	2.92773	0.0003	0.023081	sp|P49843|GCR_ONCMY	Glucocorticoid receptor	nr3c1
HHLG41g0780	1.812	0.0003	0.023081	sp|Q68FD7|FNIP1_MOUSE	Folliculin-interacting protein 1	Fnip1
HHLG42g0095	-1.72254	0.00095	0.0488059	sp|Q66I71|UCK1_DANRE	Uridine-cytidine kinase 1	uck1
HHLG42g0098	-1.64899	0.00015	0.0145141	sp|Q5U3U0|PHYD1_DANRE	Phytanoyl-CoA dioxygenase domain-containing protein 1	phyhd1
HHLG42g0159	1.5838	0.00035	0.0260387	sp|Q63645|PAR2_RAT	Proteinase-activated receptor 2	F2rl1
HHLG42g0160	1.40337	0.0002	0.0177213	sp|P55086|PAR2_MOUSE	Proteinase-activated receptor 2	F2rl1
HHLG42g0324	-2.58896	5e-05	0.0063088	sp|Q803M0|PPR3B_DANRE	Protein phosphatase 1 regulatory subunit 3B	ppp1r3b
HHLG42g0519	-1.61581	0.00015	0.0145141	sp|P10175|COX8B_BOVIN	Cytochrome c oxidase subunit 8B, mitochondrial	COX8B
HHLG42g0558	1.92431	0.00045	0.0302017	sp|Q9TTU3|CLCN5_RABIT	H(+)/Cl(-) exchange transporter 5	CLCN5
HHLG43g0071	1.29797	0.00085	0.0463882	sp|Q61585|G0S2_MOUSE	G0/G1 switch protein 2	G0s2
HHLG43g0268	1.89284	0.00065	0.0381108	sp|P29533|VCAM1_MOUSE	Vascular cell adhesion protein 1	Vcam1
HHLG44g0086	3.64201	5e-05	0.0063088	sp|O57656|GPDA_TAKRU	Glycerol-3-phosphate dehydrogenase [NAD(+)], cytoplasmic	gpd1
HHLG44g0125	-3.85981	5e-05	0.0063088	sp|Q98993|VTXB_SYNVE	Verrucotoxin subunit beta	VTXB
HHLG44g0443	-2.34698	5e-05	0.0063088	sp|Q9P2E9|RRBP1_HUMAN	Ribosome-binding protein 1	RRBP1
HHLG45g0810	inf	5e-05	0.0063088	sp|Q3T0Q6|CNBP_BOVIN	Cellular nucleic acid-binding protein	CNBP
HHLG46g0662	-1.34732	0.00065	0.0381108	sp|Q7ZTS4|K1C18_DANRE	Keratin, type I cytoskeletal 18	krt18
HHLG47g0085	-inf	5e-05	0.0063088	sp|P49263|PXN1_XENLA	Pentraxin fusion protein	pxn1
HHLG47g0240	1.47405	0.00035	0.0260387	sp|Q53EP0|FND3B_HUMAN	Fibronectin type III domain-containing protein 3B	FNDC3B
HHLG47g0341	-1.53385	0.00055	0.034287	sp|A1L259|URAD_DANRE	2-oxo-4-hydroxy-4-carboxy-5-ureidoimidazoline decarboxylase	urad
HHLG47g0406	-1.99083	5e-05	0.0063088	sp|P13667|PDIA4_HUMAN	Protein disulfide-isomerase A4	PDIA4
HHLG47g0572	1.79135	0.0003	0.023081	sp|Q9CW07|PP13G_MOUSE	Protein phosphatase 1 regulatory subunit 3G	Ppp1r3g
HHLG48g0152	1.51419	0.0005	0.0317984	sp|Q03484|CEBPD_RAT	CCAAT/enhancer-binding protein delta	Cebpd
HHLG48g0170	-1.33649	0.00095	0.0488059	sp|Q01279|EGFR_MOUSE	Epidermal growth factor receptor	Egfr
HHLG48g0422	-2.42251	5e-05	0.0063088	sp|P13667|PDIA4_HUMAN	Protein disulfide-isomerase A4	PDIA4
HHLG48g0503	2.04348	0.00025	0.0205365	sp|Q90342|MYC2_CYPCA	Transcriptional regulator Myc-2	mycb
HHLG48g0551	1.46683	0.0007	0.0407395	sp|Q5T5U3|RHG21_HUMAN	Rho GTPase-activating protein 21	ARHGAP21
HHLG49g0068	-2.33351	0.00035	0.0260387	sp|P19246|NFH_MOUSE	Neurofilament heavy polypeptide	Nefh
HHLG49g0089	2.23072	0.0001	0.0111858	sp|Q9NQX4|MYO5C_HUMAN	Unconventional myosin-Vc	MYO5C
HHLG49g0152	3.03949	0.0009	0.047316	sp|Q5PRA2|DHTK1_DANRE	Probable 2-oxoglutarate dehydrogenase E1 component DHKTD1, mitochondrial	dhtkd1
HHLG49g0440	-1.68186	0.0001	0.0111858	sp|Q924N5|ACBG1_RAT	Long-chain-fatty-acid--CoA ligase ACSBG1	Acsbg1
HHLG49g0451	inf	5e-05	0.0063088	sp|O76840|PPN1_CAEEL	Papilin	mig-6
HHLG49g0483	inf	0.00045	0.0302017	sp|P83095|LACTB_BOVIN	Serine beta-lactamase-like protein LACTB, mitochondrial	LACTB
HHLG49g0538	1.77628	0.0001	0.0111858	sp|Q02816|IGF2_ONCMY	Insulin-like growth factor II	igf2
HHLG49g0562	2.61963	5e-05	0.0063088	sp|Q0VCA9|TMED6_BOVIN	Transmembrane emp24 domain-containing protein 6	TMED6
HHLG49g0637	-1.49698	0.0008	0.0442723	sp|Q0V8N6|P3_BOVIN	P3 protein	SLC10A3
HHLG5g0259	2.41273	0.00075	0.0423978	sp|Q08E02|NR1D1_BOVIN	Nuclear receptor subfamily 1 group D member 1	NR1D1
HHLG5g0262	1.7872	5e-05	0.0063088	sp|Q9UHV5|RPGFL_HUMAN	Rap guanine nucleotide exchange factor-like 1	RAPGEFL1
HHLG5g0306	inf	5e-05	0.0063088	sp|Q9CQ86|MIEN1_MOUSE	Migration and invasion enhancer 1	Mien1
HHLG5g0340	-1.53548	0.0002	0.0177213	sp|Q6P3L0|MVP_DANRE	Major vault protein	mvp
HHLG5g0596	-1.72568	0.00065	0.0381108	sp|Q5RBL0|YIPF1_PONAB	Protein YIPF1	YIPF1
HHLG5g0604	2.01951	0.00015	0.0145141	sp|Q9UHD8|SEPT9_HUMAN	Septin-9	2018-09-09
HHLG5g0645	3.27825	5e-05	0.0063088	sp|O60437|PEPL_HUMAN	Periplakin	PPL
HHLG5g0856	2.46741	5e-05	0.0063088	sp|G5E8K6|MOT6_MOUSE	Monocarboxylate transporter 6	Slc16a5
HHLG5g0915	-1.63583	0.00015	0.0145141	sp|Q99P31|HPBP1_MOUSE	Hsp70-binding protein 1	Hspbp1
HHLG5g0926	3.5225	5e-05	0.0063088	sp|Q66J36|NFIL3_XENLA	Nuclear factor interleukin-3-regulated protein	nfil3
HHLG5g1052	-inf	5e-05	0.0063088	sp|P20742|PZP_HUMAN	Pregnancy zone protein	PZP
HHLG5g1061	4.18911	5e-05	0.0063088	sp|Q9Y534|CSDC2_HUMAN	Cold shock domain-containing protein C2	CSDC2
HHLG5g1075	1.64461	0.0001	0.0111858	sp|A3KNA7|SRBP2_DANRE	Sterol regulatory element-binding protein 2	srebf2
HHLG50g0168	2.36288	0.0002	0.0177213	sp|P51448|RORA_MOUSE	Nuclear receptor ROR-alpha	Rora
HHLG50g0180	-2.20284	0.0004	0.028418	sp|Q9JMC3|DNJA4_MOUSE	DnaJ homolog subfamily A member 4	Dnaja4
HHLG6g0053	1.90051	0.0002	0.0177213	sp|Q92172|TEF_CHICK	Transcription factor VBP	TEF
HHLG6g0565	2.33872	5e-05	0.0063088	sp|Q13202|DUS8_HUMAN	Dual specificity protein phosphatase 8	DUSP8
HHLG6g0804	-2.17889	5e-05	0.0063088	sp|Q66HX0|S35B1_DANRE	Solute carrier family 35 member B1	slc35b1
HHLG6g0817	1.57332	0.0009	0.047316	sp|P26009|ITA8_CHICK	Integrin alpha-8	ITGA8
HHLG6g0853	1.62947	0.0002	0.0177213	sp|Q6JHU9|CBP_RAT	CREB-binding protein	Crebbp
HHLG6g0901	2.62269	0.0001	0.0111858	sp|B3SV56|NR1D1_SHEEP	Nuclear receptor subfamily 1 group D member 1	NR1D1
HHLG7g0240	-2.11872	5e-05	0.0063088	sp|Q66HD0|ENPL_RAT	Endoplasmin	Hsp90b1
HHLG7g0402	-2.45527	5e-05	0.0063088	sp|P97554|DNJB9_RAT	DnaJ homolog subfamily B member 9	Dnajb9
HHLG8g0228	-2.2756	5e-05	0.0063088	sp|Q66HD0|ENPL_RAT	Endoplasmin	Hsp90b1
HHLG8g0254	1.7653	0.0001	0.0111858	sp|Q3SY69|AL1L2_HUMAN	Mitochondrial 10-formyltetrahydrofolate dehydrogenase	ALDH1L2
HHLG8g0416	-2.93296	5e-05	0.0063088	sp|P97554|DNJB9_RAT	DnaJ homolog subfamily B member 9	Dnajb9
HHLG9g0200	-1.78017	0.0006	0.0365375	sp|Q58DH2|PISD_BOVIN	Phosphatidylserine decarboxylase proenzyme	PISD
HHLG9g0240	2.87756	0.00025	0.0205365	sp|Q6PFQ7|RASL2_MOUSE	Ras GTPase-activating protein 4	Rasa4
HHLG9g0338	-2.10008	5e-05	0.0063088	sp|O19064|JAK2_PIG	Tyrosine-protein kinase JAK2	JAK2
HHLG9g0348	-2.81978	5e-05	0.0063088	sp|Q7ZYC4|ACBG2_XENLA	Long-chain-fatty-acid--CoA ligase ACSBG2	acsbg2
HHLG9g0476	1.6933	0.00025	0.0205365	sp|Q90705|EF2_CHICK	Elongation factor 2	EEF2
HHLG9g0550	1.37513	0.00045	0.0302017	sp|Q62261|SPTB2_MOUSE	Spectrin beta chain, non-erythrocytic 1	Sptbn1
HHLG9g0736	1.75195	0.00095	0.0488059	sp|Q9P202|WHRN_HUMAN	Whirlin	DFNB31
HHLG9g1111	-3.99826	5e-05	0.0063088	sp|Q0VCX2|GRP78_BOVIN	78 kDa glucose-regulated protein	HSPA5
HHLG9g1140	2.18651	5e-05	0.0063088	sp|P02524|CRBB3_RAT	Beta-crystallin B3	Crybb3
HHLG9g0997	-2.99382	5e-05	0.0063088	sp|Q3SZZ2|XBP1_BOVIN	X-box-binding protein 1	XBP1
HHUNg0359	1.87361	0.00065	0.0381108	sp|Q6NYZ6|SCM2A_DANRE	Calcium-binding mitochondrial carrier protein SCaMC-2-A	slc25a25a
HHUNg0498	3.60612	5e-05	0.0063088	sp|Q9Y5U8|MPC1_HUMAN	Mitochondrial pyruvate carrier 1	MPC1
HHUNg0673	-2.21301	5e-05	0.0063088	sp|P12276|FAS_CHICK	Fatty acid synthase	FASN
HHUNg0765	inf	5e-05	0.0063088	sp|P28064|PSB8_RAT	Proteasome subunit beta type-8	Psmb8
HHUNg0767	inf	5e-05	0.0063088	sp|Q03519|TAP2_HUMAN	Antigen peptide transporter 2	TAP2
HHUNg0778	inf	5e-05	0.0063088	sp|P98093|CO3_ONCMY	Complement C3 (Fragment)	c3
HHUNg0822	6.22121	5e-05	0.0063088	sp|P98093|CO3_ONCMY	Complement C3 (Fragment)	c3
HHUNg1080	-inf	5e-05	0.0063088	sp|Q92956|TNR14_HUMAN	Tumor necrosis factor receptor superfamily member 14	TNFRSF14
HHUNg1205	-2.98028	0.00015	0.0145141	sp|P40189|IL6RB_HUMAN	Interleukin-6 receptor subunit beta	IL6ST
HHUNg1243	2.24851	5e-05	0.0063088	sp|Q0VH32|MNT_XENLA	Max-binding protein MNT	mnt
HHUNg1363	-1.92909	0.0003	0.023081	sp|P55859|PNPH_BOVIN	Purine nucleoside phosphorylase	PNP
HHUNg1381	-4.08876	5e-05	0.0063088	sp|Q9ZAE9|ACBC_ACTS5	2-epi-5-epi-valiolone synthase	acbC
HHUNg1696	-inf	0.0004	0.028418	sp|Q3UMW7|MAPK3_MOUSE	MAP kinase-activated protein kinase 3	Mapkapk3
HHUNg1712	-2.06565	5e-05	0.0063088	sp|Q9WTR6|XCT_MOUSE	Cystine/glutamate transporter	Slc7a11
HHUNg2153	inf	5e-05	0.0063088	sp|Q9UHQ9|NB5R1_HUMAN	NADH-cytochrome b5 reductase 1	CYB5R1
EPA
GeneID	Log2FC	p_value	q_value	UniprotID	Gene	Symbol
HHLG1g0175	-3.36399	5e-05	0.00664744	sp|Q32NT4|LRC58_XENLA	Leucine-rich repeat-containing protein 58	lrrc58
HHLG1g0921	-inf	5e-05	0.00664744	sp|Q56JX9|FABPI_BOVIN	Fatty acid-binding protein, intestinal	FABP2
HHLG10g0041	-3.62724	5e-05	0.00664744	sp|Q3SZZ2|XBP1_BOVIN	X-box-binding protein 1	XBP1
HHLG10g0529	-1.65186	0.0002	0.0206026	sp|Q8BS40|CPTP_MOUSE	Ceramide-1-phosphate transfer protein	Cptp
HHLG10g0545	-1.74992	0.0001	0.0116082	sp|Q6DFX2|ANTR2_MOUSE	Anthrax toxin receptor 2	Antxr2
HHLG10g0573	1.96916	5e-05	0.00664744	sp|Q90705|EF2_CHICK	Elongation factor 2	EEF2
HHLG10g0611	-2.59948	5e-05	0.00664744	sp|P98082|DAB2_HUMAN	Disabled homolog 2	DAB2
HHLG10g0629	-1.74387	0.00015	0.0163164	sp|Q61190|I10R2_MOUSE	Interleukin-10 receptor subunit beta	Il10rb
HHLG10g0980	-inf	0.0001	0.0116082	sp|H0YL14|CI069_HUMAN	Protein C9orf69	C9orf69
HHLG10g1047	2.07627	0.00015	0.0163164	sp|Q6UWL2|SUSD1_HUMAN	Sushi domain-containing protein 1	SUSD1
HHLG10g1085	-1.51039	0.00045	0.0353523	sp|P49024|PAXI_CHICK	Paxillin	PXN
HHLG11g0061	-1.74245	0.0001	0.0116082	sp|Q28626|SNTA1_RABIT	Alpha-1-syntrophin	SNTA1
HHLG11g0153	2.21748	0.00015	0.0163164	sp|P09207|TBB6_CHICK	Tubulin beta-6 chain	TBB6
HHLG11g0308	3.01492	0.0004	0.0330957	sp|Q8AUU1|GHRL_CARAU	Ghrelin	ghrl
HHLG11g0443	-1.6731	0.00035	0.0309332	sp|Q09178|JAK1_CYPCA	Tyrosine-protein kinase JAK1	jak1
HHLG11g0583	-1.55642	0.0006	0.0440236	sp|O43157|PLXB1_HUMAN	Plexin-B1	PLXNB1
HHLG12g0694	1.70525	0.00065	0.0463796	sp|Q8AVU4|HES1B_XENLA	Transcription factor HES-1-B	hes1-b
HHLG12g0735	-1.50245	0.0004	0.0330957	sp|Q8CFX1|G6PE_MOUSE	GDH/6PGL endoplasmic bifunctional protein	H6pd
HHLG12g0718	-1.60193	5e-05	0.00664744	sp|O95714|HERC2_HUMAN	E3 ubiquitin-protein ligase HERC2	HERC2
HHLG12g0926	-1.63475	0.00035	0.0309332	sp|Q80TM6|R3HD2_MOUSE	R3H domain-containing protein 2	R3hdm2
HHLG12g0939	1.68597	5e-05	0.00664744	sp|O75554|WBP4_HUMAN	WW domain-binding protein 4	WBP4
HHLG13g0107	-1.68401	0.0001	0.0116082	sp|Q5R7J9|IF4G2_PONAB	Eukaryotic translation initiation factor 4 gamma 2	EIF4G2
HHLG13g0135	2.6208	5e-05	0.00664744	sp|O95750|FGF19_HUMAN	Fibroblast growth factor 19	FGF19
HHLG13g0375	inf	0.0001	0.0116082	sp|Q8WUR0|CS012_MOUSE	Protein C19orf12 homolog	CS012
HHLG13g0403	-2.36324	0.0003	0.0279431	sp|C6K2K4|NETO2_RAT	Neuropilin and tolloid-like protein 2	Neto2
HHLG13g0462	-2.03305	0.0001	0.0116082	sp|Q9EQS9|IGDC4_MOUSE	Immunoglobulin superfamily DCC subclass member 4	Igdcc4
HHLG13g0517	-3.11939	5e-05	0.00664744	sp|Q96PQ0|SORC2_HUMAN	VPS10 domain-containing receptor SorCS2	SORCS2
HHLG13g0531	-2.85807	5e-05	0.00664744	sp|P49715|CEBPA_HUMAN	CCAAT/enhancer-binding protein alpha	CEBPA
HHLG13g0592	-2.32227	0.00035	0.0309332	sp|O94923|GLCE_HUMAN	D-glucuronyl C5-epimerase	GLCE
HHLG13g0649	-2.88394	5e-05	0.00664744	sp|Q15751|HERC1_HUMAN	Probable E3 ubiquitin-protein ligase HERC1	HERC1
HHLG14g0138	-2.18373	5e-05	0.00664744	sp|P19453|SAA3_MESAU	Serum amyloid A-3 protein	SAA3
HHLG14g0180	inf	5e-05	0.00664744	sp|Q96LU5|IMP1L_HUMAN	Mitochondrial inner membrane protease subunit 1	IMMP1L
HHLG14g0650	-2.55481	5e-05	0.00664744	sp|Q503N9|TAD2B_DANRE	Transcriptional adapter 2-beta	tada2b
HHLG14g0610	1.88583	0.0005	0.0383128	sp|P04813|CTR2_CANFA	Chymotrypsinogen 2	CTRB1
HHLG14g0953	-2.26272	0.00035	0.0309332	sp|P28347|TEAD1_HUMAN	Transcriptional enhancer factor TEF-1	TEAD1
HHLG15g0067	-1.84969	0.00045	0.0353523	sp|P63150|2ABA_RABIT	Serine/threonine-protein phosphatase 2A 55 kDa regulatory subunit B alpha isoform	PPP2R2A
HHLG15g0173	-1.55238	0.0003	0.0279431	sp|Q5EA28|CXXC1_BOVIN	CXXC-type zinc finger protein 1	CXXC1
HHLG15g0456	1.81849	0.0002	0.0206026	sp|Q6PFP3|PDPFA_DANRE	Pancreatic progenitor cell differentiation and proliferation factor A	ppdpfa
HHLG15g0543	1.56514	0.0005	0.0383128	sp|Q8C147|DOCK8_MOUSE	Dedicator of cytokinesis protein 8	Dock8
HHLG16g0052	2.49911	0.00035	0.0309332	sp|O54981|STIP1_CRIGR	Stress-induced-phosphoprotein 1	STIP1
HHLG16g0471	3.22284	0.00025	0.0244575	sp|Q91WL0|ES8L3_MOUSE	Epidermal growth factor receptor kinase substrate 8-like protein 3	Eps8l3
HHLG16g0578	3.08938	5e-05	0.00664744	sp|Q8BNI4|DERL2_MOUSE	Derlin-2	Derl2
HHLG16g0588	-2.29791	5e-05	0.00664744	sp|Q2KIX1|GA45G_BOVIN	Growth arrest and DNA damage-inducible protein GADD45 gamma	GADD45G
HHLG16g0603	-2.21514	0.00055	0.0409342	sp|Q9Y5X9|LIPE_HUMAN	Endothelial lipase	LIPG
HHLG16g0688	-3.41558	5e-05	0.00664744	sp|P35557|HXK4_HUMAN	Glucokinase	GCK
HHLG16g0704	inf	5e-05	0.00664744	sp|P18468|HB2I_MOUSE	H-2 class II histocompatibility antigen, I-A beta chain	H2-Eb1
HHLG17g0118	inf	5e-05	0.00664744	sp|Q8TD06|AGR3_HUMAN	Anterior gradient protein 3 homolog	AGR3
HHLG17g0610	-2.45544	5e-05	0.00664744	sp|Q5YJC2|GSK3B_SPECI	Glycogen synthase kinase-3 beta	GSK3B
HHLG18g0051	-1.48196	0.00075	0.0498558	sp|O35867|NEB1_RAT	Neurabin-1	Ppp1r9a
HHLG18g0238	2.38424	0.0007	0.0483933	sp|Q64435|UD16_MOUSE	UDP-glucuronosyltransferase 1-6	Ugt1a6
HHLG18g0310	-1.56881	0.0003	0.0279431	sp|Q803N9|BZW1B_DANRE	Basic leucine zipper and W2 domain-containing protein 1-B	bzw1b
HHLG18g0685	-2.2945	0.0001	0.0116082	sp|Q5EAD2|SERA_BOVIN	D-3-phosphoglycerate dehydrogenase	PHGDH
HHLG19g0566	2.36384	0.0003	0.0279431	sp|Q6P950|PR3CB_DANRE	Protein phosphatase 1 regulatory subunit 3C-B	ppp1r3cb
HHLG19g0605	-3.38334	5e-05	0.00664744	sp|Q3THS6|METK2_MOUSE	S-adenosylmethionine synthase isoform type-2	Mat2a
HHLG2g0269	-2.58708	0.0007	0.0483933	sp|Q32NT4|LRC58_XENLA	Leucine-rich repeat-containing protein 58	lrrc58
HHLG2g0772	-2.97488	5e-05	0.00664744	sp|Q96G03|PGM2_HUMAN	Phosphoglucomutase-2	PGM2
HHLG2g0940	inf	0.00065	0.0463796	sp|P58511|SIM11_HUMAN	Small integral membrane protein 11	SMIM11
HHLG20g0039	-2.22189	5e-05	0.00664744	sp|P40189|IL6RB_HUMAN	Interleukin-6 receptor subunit beta	IL6ST
HHLG20g0118	-2.17822	0.0007	0.0483933	sp|Q9R0E0|CEGT_RAT	Ceramide glucosyltransferase	Ugcg
HHLG20g0176	-3.41815	5e-05	0.00664744	sp|Q5R5H1|METK2_PONAB	S-adenosylmethionine synthase isoform type-2	MAT2A
HHLG20g0204	-3.451	5e-05	0.00664744	sp|Q6PFM1|S20AB_DANRE	Sodium-dependent phosphate transporter 1-B	slc20a1b
HHLG20g0680	-2.34675	0.0001	0.0116082	sp|Q9NZ20|PA2G3_HUMAN	Group 3 secretory phospholipase A2	PLA2G3
HHLG20g0723	-1.91359	5e-05	0.00664744	sp|O57457|E41L4_DANRE	Band 4.1-like protein 4	epb4.1l4
HHLG21g0043	-3.45237	5e-05	0.00664744	sp|Q8BJA2|S41A1_MOUSE	Solute carrier family 41 member 1	Slc41a1
HHLG21g0329	-1.43106	0.0005	0.0383128	sp|O75369|FLNB_HUMAN	Filamin-B	FLNB
HHLG21g0552	-1.91536	5e-05	0.00664744	sp|O75293|GA45B_HUMAN	Growth arrest and DNA damage-inducible protein GADD45 beta	GADD45B
HHLG22g0029	-3.00212	0.0002	0.0206026	sp|O15528|CP27B_HUMAN	25-hydroxyvitamin D-1 alpha hydroxylase, mitochondrial	CYP27B1
HHLG22g0025	-1.55185	5e-05	0.00664744	sp|P43091|HEM1_OPSTA	5-aminolevulinate synthase, nonspecific, mitochondrial	alas1
HHLG22g0215	-2.49455	5e-05	0.00664744	sp|Q8BJA2|S41A1_MOUSE	Solute carrier family 41 member 1	Slc41a1
HHLG22g0385	-1.58812	0.00065	0.0463796	sp|Q7TQG1|PKHA6_MOUSE	Pleckstrin homology domain-containing family A member 6	Plekha6
HHLG22g0536	-1.92808	0.00045	0.0353523	sp|P70193|LRIG1_MOUSE	Leucine-rich repeats and immunoglobulin-like domains protein 1	Lrig1
HHLG22g0630	-2.07698	5e-05	0.00664744	sp|O75293|GA45B_HUMAN	Growth arrest and DNA damage-inducible protein GADD45 beta	GADD45B
HHLG23g0066	-1.79169	5e-05	0.00664744	sp|Q12791|KCMA1_HUMAN	Calcium-activated potassium channel subunit alpha-1	KCNMA1
HHLG23g0191	-3.3565	5e-05	0.00664744	sp|O35718|SOCS3_MOUSE	Suppressor of cytokine signaling 3	Socs3
HHLG23g0211	-4.58656	5e-05	0.00664744	sp|P12276|FAS_CHICK	Fatty acid synthase	FASN
HHLG23g0444	1.8077	0.0002	0.0206026	sp|Q6NYL5|ALAT2_DANRE	Alanine aminotransferase 2-like	gpt2l
HHLG23g0480	-1.7085	0.0001	0.0116082	sp|Q8R050|ERF3A_MOUSE	Eukaryotic peptide chain release factor GTP-binding subunit ERF3A	Gspt1
HHLG23g0642	-1.979	0.00045	0.0353523	sp|Q7TSI1|PKHM1_MOUSE	Pleckstrin homology domain-containing family M member 1	Plekhm1
HHLG24g0176	-3.35062	5e-05	0.00664744	sp|Q90X67|SOCS3_CHICK	Suppressor of cytokine signaling 3	SOCS3
HHLG24g0294	inf	5e-05	0.00664744	sp|Q99P67|SOST_RAT	Sclerostin	Sost
HHLG24g0196	-2.43154	5e-05	0.00664744	sp|P12276|FAS_CHICK	Fatty acid synthase	FASN
HHLG24g0370	-5.12481	5e-05	0.00664744	sp|Q9ESN2|TRI39_MOUSE	E3 ubiquitin-protein ligase TRIM39	Trim39
HHLG24g0494	-1.92883	5e-05	0.00664744	sp|O95340|PAPS2_HUMAN	Bifunctional 3'-phosphoadenosine 5'-phosphosulfate synthase 2	PAPSS2
HHLG24g0694	2.615	0.00045	0.0353523	sp|O35400|ST2B1_MOUSE	Sulfotransferase family cytosolic 2B member 1	Sult2b1
HHLG25g0151	-4.4416	5e-05	0.00664744	sp|Q28BP2|T150A_XENTR	Transmembrane protein 150A	tmem150a
HHLG25g0463	3.50572	5e-05	0.00664744	sp|Q28689|MRP2_RABIT	Canalicular multispecific organic anion transporter 1	ABCC2
HHLG25g0650	-2.96476	5e-05	0.00664744	sp|P40305|IFI27_HUMAN	Interferon alpha-inducible protein 27, mitochondrial	IFI27
HHLG25g0673	-1.49838	0.00075	0.0498558	sp|Q9H9Y6|RPA2_HUMAN	DNA-directed RNA polymerase I subunit RPA2	POLR1B
HHLG25g0719	inf	5e-05	0.00664744	sp|P17036|ZNF3_HUMAN	Zinc finger protein 3	ZNF3
HHLG26g0315	-1.45339	0.00075	0.0498558	sp|P01015|ANGT_RAT	Angiotensinogen	Agt
HHLG26g0434	-1.93118	0.0007	0.0483933	sp|Q6NZN1|PPRC1_MOUSE	Peroxisome proliferator-activated receptor gamma coactivator-related protein 1	Pprc1
HHLG26g0486	2.21865	0.0003	0.0279431	sp|Q3T0T7|SAR1B_BOVIN	GTP-binding protein SAR1b	SAR1B
HHLG26g0767	-2.51439	5e-05	0.00664744	sp|Q5T3F8|CSCL2_HUMAN	CSC1-like protein 2	TMEM63B
HHLG26g0840	inf	0.0003	0.0279431	sp|Q53QV2|LBH_HUMAN	Protein LBH	LBH
HHLG27g0084	-inf	0.0007	0.0483933	sp|Q9TT99|ATOX1_CANFA	Copper transport protein ATOX1	ATOX1
HHLG27g0112	-2.07681	5e-05	0.00664744	sp|Q9QUJ7|ACSL4_MOUSE	Long-chain-fatty-acid--CoA ligase 4	Acsl4
HHLG27g0208	-2.48328	0.00015	0.0163164	sp|Q90YS9|RL39_ICTPU	60S ribosomal protein L39	rpl39
HHLG27g0315	-1.60024	0.00035	0.0309332	sp|Q9WTR6|XCT_MOUSE	Cystine/glutamate transporter	Slc7a11
HHLG27g0365	inf	5e-05	0.00664744	sp|P11843|CRBA1_BOVIN	Beta-crystallin A3	CRYBA1
HHLG27g0393	-1.88619	0.00045	0.0353523	sp|Q8VDZ4|ZDHC5_MOUSE	Palmitoyltransferase ZDHHC5	Zdhhc5
HHLG27g0403	-3.25904	5e-05	0.00664744	sp|P79134|ANXA6_BOVIN	Annexin A6	ANXA6
HHLG27g0652	-1.49863	0.00075	0.0498558	sp|Q64337|SQSTM_MOUSE	Sequestosome-1	Sqstm1
HHLG28g0406	-2.98539	5e-05	0.00664744	sp|P79134|ANXA6_BOVIN	Annexin A6	ANXA6
HHLG28g0450	-2.4	5e-05	0.00664744	sp|Q6IR74|CTL1_XENLA	Choline transporter-like protein 1	slc44a1
HHLG28g0451	-4.0294	5e-05	0.00664744	sp|O95477|ABCA1_HUMAN	ATP-binding cassette sub-family A member 1	ABCA1
HHLG28g0516	-1.88983	0.0003	0.0279431	sp|Q9R0I6|XIAP_RAT	E3 ubiquitin-protein ligase XIAP	Xiap
HHLG28g0593	-1.78252	0.00015	0.0163164	sp|P26632|EGR1_DANRE	Early growth response protein 1	egr1
HHLG29g0009	-1.61038	0.0004	0.0330957	sp|Q16760|DGKD_HUMAN	Diacylglycerol kinase delta	DGKD
HHLG29g0083	inf	5e-05	0.00664744	sp|Q9WTW3|KCNE4_MOUSE	Potassium voltage-gated channel subfamily E member 4	Kcne4
HHLG29g0084	-2.03912	5e-05	0.00664744	sp|O95573|ACSL3_HUMAN	Long-chain-fatty-acid--CoA ligase 3	ACSL3
HHLG28g0673	-1.48741	0.0004	0.0330957	sp|P0DMV4|ITLN_ONCMY	Intelectin	itln
HHLG29g0226	-2.01676	5e-05	0.00664744	sp|Q8R1X6|SPG20_MOUSE	Spartin	Spg20
HHLG29g0282	-1.44967	0.0005	0.0383128	sp|Q58A48|TSK_DANRE	Tsukushin	tsku
HHLG29g0306	-1.57841	0.00045	0.0353523	sp|Q0VCM6|LAT4_BOVIN	Large neutral amino acids transporter small subunit 4	SLC43A2
HHLG29g0474	-3.00732	0.00035	0.0309332	sp|Q1LUV9|M1I1B_DANRE	Mid1-interacting protein 1-B	mid1ip1b
HHLG29g0636	-2.3431	5e-05	0.00664744	sp|Q99541|PLIN2_HUMAN	Perilipin-2	PLIN2
HHLG3g0870	2.56701	5e-05	0.00664744	sp|Q6PUF3|DHI1L_DANRE	Hydroxysteroid 11-beta-dehydrogenase 1-like protein	hsd11b1l
HHLG30g0129	-1.97746	5e-05	0.00664744	sp|Q07496|EPHA4_CHICK	Ephrin type-A receptor 4	EPHA4
HHLG30g0430	2.31129	5e-05	0.00664744	sp|A4IG42|TCAF_DANRE	TRPM8 channel-associated factor homolog	tcaf
HHLG31g0122	-inf	0.0007	0.0483933	sp|Q80ZQ0|SACA4_MOUSE	Sperm acrosome membrane-associated protein 4	Spaca4
HHLG31g0138	1.58276	5e-05	0.00664744	sp|P35916|VGFR3_HUMAN	Vascular endothelial growth factor receptor 3	FLT4
HHLG31g0366	1.59844	5e-05	0.00664744	sp|Q5BIZ2|GBRL1_XENTR	Gamma-aminobutyric acid receptor-associated protein-like 1	gabarapl1
HHLG31g0514	-1.97135	5e-05	0.00664744	sp|Q687X5|STEA4_HUMAN	Metalloreductase STEAP4	STEAP4
HHLG31g0578	-1.72554	0.00075	0.0498558	sp|Q9Z2A7|DGAT1_MOUSE	Diacylglycerol O-acyltransferase 1	Dgat1
HHLG31g0684	-1.7893	5e-05	0.00664744	sp|Q9I8K7|CITE3_CHICK	Cbp/p300-interacting transactivator 3	CITED3
HHLG32g0022	2.85187	5e-05	0.00664744	sp|Q9Y3Q4|HCN4_HUMAN	Potassium/sodium hyperpolarization-activated cyclic nucleotide-gated channel 4	HCN4
HHLG32g0127	-2.5211	5e-05	0.00664744	sp|P57735|RAB25_HUMAN	Ras-related protein Rab-25	RAB25
HHLG32g0164	-2.19037	5e-05	0.00664744	sp|O35400|ST2B1_MOUSE	Sulfotransferase family cytosolic 2B member 1	Sult2b1
HHLG32g0166	-1.91168	0.0001	0.0116082	sp|P20273|CD22_HUMAN	B-cell receptor CD22	CD22
HHLG32g0349	1.66501	0.00075	0.0498558	sp|Q8BMF3|MAON_MOUSE	NADP-dependent malic enzyme, mitochondrial	Me3
HHLG32g0557	-2.39986	0.0004	0.0330957	sp|Q91WP0|MASP2_MOUSE	Mannan-binding lectin serine protease 2	Masp2
HHLG32g0585	-2.00284	0.00075	0.0498558	sp|Q9BSE2|TMM79_HUMAN	Transmembrane protein 79	TMEM79
HHLG32g0597	1.52101	0.00065	0.0463796	sp|O08755|HNF6_MOUSE	Hepatocyte nuclear factor 6	Onecut1
HHLG32g0830	1.78074	0.00025	0.0244575	sp|P23276|KELL_HUMAN	Kell blood group glycoprotein	KEL
HHLG32g0840	-1.67006	5e-05	0.00664744	sp|P22934|TNR1A_RAT	Tumor necrosis factor receptor superfamily member 1A	Tnfrsf1a
HHLG33g0116	2.04105	0.0005	0.0383128	sp|P59808|SASH1_MOUSE	SAM and SH3 domain-containing protein 1	Sash1
HHLG33g0292	-2.8036	5e-05	0.00664744	sp|Q7RTY1|MOT9_HUMAN	Monocarboxylate transporter 9	SLC16A9
HHLG33g0344	-4.54977	5e-05	0.00664744	sp|Q6P950|PR3CB_DANRE	Protein phosphatase 1 regulatory subunit 3C-B	ppp1r3cb
HHLG34g0768	-2.7092	0.0002	0.0206026	sp|O46606|DDHD1_BOVIN	Phospholipase DDHD1	DDHD1
HHLG35g0530	2.41702	5e-05	0.00664744	sp|P17735|ATTY_HUMAN	Tyrosine aminotransferase	TAT
HHLG35g0557	-2.30751	5e-05	0.00664744	sp|Q867B7|HGF_CANFA	Hepatocyte growth factor	HGF
HHLG35g0736	2.4127	5e-05	0.00664744	sp|Q9BRS8|LARP6_HUMAN	La-related protein 6	LARP6
HHLG36g0171	-1.7003	0.00055	0.0409342	sp|Q867B7|HGF_CANFA	Hepatocyte growth factor	HGF
HHLG36g0371	-2.0233	5e-05	0.00664744	sp|Q5XHY1|LR16B_RAT	Leucine-rich repeat-containing protein 16B	Lrrc16b
HHLG36g0475	-1.69714	0.00025	0.0244575	sp|Q80ZG2|IP3KC_RAT	Inositol-trisphosphate 3-kinase C	Itpkc
HHLG37g0778	-1.79757	0.00045	0.0353523	sp|F1RBN2|SPAG1_DANRE	Sperm-associated antigen 1A	spag1a
HHLG38g0074	1.60078	0.0004	0.0330957	sp|Q6PHS6|SNX13_MOUSE	Sorting nexin-13	Snx13
HHLG38g0076	-2.81692	5e-05	0.00664744	sp|O15084|ANR28_HUMAN	Serine/threonine-protein phosphatase 6 regulatory ankyrin repeat subunit A	ANKRD28
HHLG38g0080	-2.28715	5e-05	0.00664744	sp|Q08CN9|ZNRF2_DANRE	E3 ubiquitin-protein ligase ZNRF2	znrf2
HHLG38g0106	3.47724	5e-05	0.00664744	sp|P16211|1A01_PONPY	Popy Class I histocompatibility antigen, A-1 alpha chain	1A01
HHLG39g0132	-1.86778	0.00055	0.0409342	sp|Q91YX5|LGAT1_MOUSE	Acyl-CoA:lysophosphatidylglycerol acyltransferase 1	Lpgat1
HHLG39g0186	inf	5e-05	0.00664744	sp|Q86UF4|CA110_HUMAN	Coiled-coil domain-containing protein C1orf110	C1orf110
HHLG39g0215	-2.4646	0.0001	0.0116082	sp|Q09137|AAPK2_RAT	5'-AMP-activated protein kinase catalytic subunit alpha-2	Prkaa2
HHLG39g0302	-1.97709	5e-05	0.00664744	sp|Q9Y4D1|DAAM1_HUMAN	Disheveled-associated activator of morphogenesis 1	DAAM1
HHLG39g0790	-2.55097	5e-05	0.00664744	sp|Q9JLF7|TLR5_MOUSE	Toll-like receptor 5	Tlr5
HHLG39g0791	-1.7928	0.00015	0.0163164	sp|Q9JLF7|TLR5_MOUSE	Toll-like receptor 5	Tlr5
HHLG4g0296	-1.53516	0.0004	0.0330957	sp|A0JPE9|GLPK5_DANRE	Putative glycerol kinase 5	gk5
HHLG40g0089	-1.91098	0.00015	0.0163164	sp|P97363|SPTC2_MOUSE	Serine palmitoyltransferase 2	Sptlc2
HHLG40g0459	1.66234	0.0004	0.0330957	sp|P35448|TSP1_XENLA	Thrombospondin-1	thbs1
HHLG40g0530	-1.96206	5e-05	0.00664744	sp|O95428|PPN_HUMAN	Papilin	PAPLN
HHLG41g0073	-2.25816	0.0004	0.0330957	sp|Q9UGQ2|FLOWR_HUMAN	Calcium channel flower homolog	CACFD1
HHLG41g0284	-1.67757	0.0001	0.0116082	sp|P11607|AT2A2_PIG	Sarcoplasmic/endoplasmic reticulum calcium ATPase 2	ATP2A2
HHLG41g0322	2.20399	5e-05	0.00664744	sp|P49863|GRAK_HUMAN	Granzyme K	GZMK
HHLG41g0347	-1.46971	0.00055	0.0409342	sp|Q90375|GHR_COLLI	Growth hormone receptor	GHR
HHLG41g0511	1.86122	0.0004	0.0330957	sp|Q9YIB9|HIF1A_CHICK	Hypoxia-inducible factor 1-alpha	HIF1A
HHLG41g0550	-1.64307	0.00055	0.0409342	sp|Q8WY07|CTR3_HUMAN	Cationic amino acid transporter 3	SLC7A3
HHLG41g0633	-2.53646	5e-05	0.00664744	sp|Q5R7N4|CXXC5_PONAB	CXXC-type zinc finger protein 5	CXXC5
HHLG42g0095	-2.96477	5e-05	0.00664744	sp|Q66I71|UCK1_DANRE	Uridine-cytidine kinase 1	uck1
HHLG42g0098	-1.80863	5e-05	0.00664744	sp|Q5U3U0|PHYD1_DANRE	Phytanoyl-CoA dioxygenase domain-containing protein 1	phyhd1
HHLG42g0178	-2.68528	5e-05	0.00664744	sp|O94955|RHBT3_HUMAN	Rho-related BTB domain-containing protein 3	RHOBTB3
HHLG42g0324	-2.56799	5e-05	0.00664744	sp|Q803M0|PPR3B_DANRE	Protein phosphatase 1 regulatory subunit 3B	ppp1r3b
HHLG42g0519	-1.62681	0.00035	0.0309332	sp|P10175|COX8B_BOVIN	Cytochrome c oxidase subunit 8B, mitochondrial	COX8B
HHLG42g0525	-2.78883	5e-05	0.00664744	sp|Q91WA4|CXXC5_MOUSE	CXXC-type zinc finger protein 5	Cxxc5
HHLG43g0056	1.71346	0.00075	0.0498558	sp|Q7SYB5|DEFI6_DANRE	Differentially expressed in FDCP 6 homolog	def6
HHLG43g0317	-1.68116	0.00025	0.0244575	sp|A0JND4|SBNO2_BOVIN	Protein strawberry notch homolog 2	SBNO2
HHLG44g0086	2.34964	0.0003	0.0279431	sp|O57656|GPDA_TAKRU	Glycerol-3-phosphate dehydrogenase [NAD(+)], cytoplasmic	gpd1
HHLG44g0125	-3.16304	5e-05	0.00664744	sp|Q98993|VTXB_SYNVE	Verrucotoxin subunit beta	VTXB
HHLG44g0198	-3.75496	5e-05	0.00664744	sp|Q1LUV9|M1I1B_DANRE	Mid1-interacting protein 1-B	mid1ip1b
HHLG44g0443	-2.54968	5e-05	0.00664744	sp|Q9P2E9|RRBP1_HUMAN	Ribosome-binding protein 1	RRBP1
HHLG47g0335	1.69571	5e-05	0.00664744	sp|Q96N96|SPT13_HUMAN	Spermatogenesis-associated protein 13	SPATA13
HHLG47g0341	-2.01937	0.00015	0.0163164	sp|A1L259|URAD_DANRE	2-oxo-4-hydroxy-4-carboxy-5-ureidoimidazoline decarboxylase	urad
HHLG47g0406	2.37663	0.00015	0.0163164	sp|P13667|PDIA4_HUMAN	Protein disulfide-isomerase A4	PDIA4
HHLG48g0170	-1.73072	5e-05	0.00664744	sp|Q01279|EGFR_MOUSE	Epidermal growth factor receptor	Egfr
HHLG48g0253	-1.81873	0.0001	0.0116082	sp|Q53EP0|FND3B_HUMAN	Fibronectin type III domain-containing protein 3B	FNDC3B
HHLG48g0422	2.17932	0.0006	0.0440236	sp|P13667|PDIA4_HUMAN	Protein disulfide-isomerase A4	PDIA4
HHLG48g0503	2.22801	5e-05	0.00664744	sp|Q90342|MYC2_CYPCA	Transcriptional regulator Myc-2	mycb
HHLG49g0068	-2.39205	0.00025	0.0244575	sp|P19246|NFH_MOUSE	Neurofilament heavy polypeptide	Nefh
HHLG49g0439	2.54413	5e-05	0.00664744	sp|P01845|LAC3_MOUSE	Ig lambda-3 chain C region	Iglc3
HHLG49g0562	2.29466	0.0001	0.0116082	sp|Q0VCA9|TMED6_BOVIN	Transmembrane emp24 domain-containing protein 6	TMED6
HHLG5g0262	1.60933	0.00025	0.0244575	sp|Q9UHV5|RPGFL_HUMAN	Rap guanine nucleotide exchange factor-like 1	RAPGEFL1
HHLG5g0306	inf	5e-05	0.00664744	sp|Q9CQ86|MIEN1_MOUSE	Migration and invasion enhancer 1	Mien1
HHLG5g0856	2.5087	5e-05	0.00664744	sp|G5E8K6|MOT6_MOUSE	Monocarboxylate transporter 6	Slc16a5
HHLG5g1061	3.37592	5e-05	0.00664744	sp|Q9Y534|CSDC2_HUMAN	Cold shock domain-containing protein C2	CSDC2
HHLG6g0151	1.7839	0.0007	0.0483933	sp|P19235|EPOR_HUMAN	Erythropoietin receptor	EPOR
HHLG6g0178	inf	0.0001	0.0116082	sp|Q9NV29|TM100_HUMAN	Transmembrane protein 100	TMEM100
HHLG6g0435	1.40441	0.00075	0.0498558	sp|Q86VR2|F134C_HUMAN	Protein FAM134C	FAM134C
HHLG6g0459	-2.90928	0.0004	0.0330957	sp|O15403|MOT7_HUMAN	Monocarboxylate transporter 7	SLC16A6
HHLG6g0508	2.86445	5e-05	0.00664744	sp|P23735|MUCM_ICTPU	Ig mu chain C region membrane-bound form	MUCM
HHLG6g0590	1.33613	0.00065	0.0463796	sp|Q66I12|CCD47_DANRE	Coiled-coil domain-containing protein 47	ccdc47
HHLG6g0686	-2.15592	5e-05	0.00664744	sp|O15524|SOCS1_HUMAN	Suppressor of cytokine signaling 1	SOCS1
HHLG7g0240	2.09805	0.00065	0.0463796	sp|Q66HD0|ENPL_RAT	Endoplasmin	Hsp90b1
HHLG8g0549	3.0787	5e-05	0.00664744	sp|Q9NYB5|SO1C1_HUMAN	Solute carrier organic anion transporter family member 1C1	SLCO1C1
HHLG8g0638	inf	5e-05	0.00664744	sp|Q5F4A1|G2E3_CHICK	G2/M phase-specific E3 ubiquitin-protein ligase	G2E3
HHLG9g0058	-2.00714	0.0006	0.0440236	sp|Q5R5H1|METK2_PONAB	S-adenosylmethionine synthase isoform type-2	MAT2A
HHLG9g0200	-1.99461	0.0002	0.0206026	sp|Q58DH2|PISD_BOVIN	Phosphatidylserine decarboxylase proenzyme	PISD
HHLG9g0240	3.3806	0.0001	0.0116082	sp|Q6PFQ7|RASL2_MOUSE	Ras GTPase-activating protein 4	Rasa4
HHLG9g0338	-1.85359	5e-05	0.00664744	sp|O19064|JAK2_PIG	Tyrosine-protein kinase JAK2	JAK2
HHLG9g0340	-1.62731	0.00035	0.0309332	sp|Q91W43|GCSP_MOUSE	Glycine dehydrogenase (decarboxylating), mitochondrial	Gldc
HHLG9g0348	-2.68184	5e-05	0.00664744	sp|Q7ZYC4|ACBG2_XENLA	Long-chain-fatty-acid--CoA ligase ACSBG2	acsbg2
HHLG9g0396	2.29001	5e-05	0.00664744	sp|Q96B67|ARRD3_HUMAN	Arrestin domain-containing protein 3	ARRDC3
HHLG9g0435	-1.93539	5e-05	0.00664744	sp|P25975|CATL1_BOVIN	Cathepsin L1	CTSL
HHLG9g0865	-2.4163	0.00045	0.0353523	sp|P42263|GRIA3_HUMAN	Glutamate receptor 3	GRIA3
HHLG9g0997	-3.1668	5e-05	0.00664744	sp|Q3SZZ2|XBP1_BOVIN	X-box-binding protein 1	XBP1
HHUNg0498	3.45435	5e-05	0.00664744	sp|Q9Y5U8|MPC1_HUMAN	Mitochondrial pyruvate carrier 1	MPC1
HHUNg0517	-1.44736	0.00025	0.0244575	sp|P98093|CO3_ONCMY	Complement C3 (Fragment)	c3
HHUNg0673	-2.29363	5e-05	0.00664744	sp|P12276|FAS_CHICK	Fatty acid synthase	FASN
HHUNg0765	inf	5e-05	0.00664744	sp|P28064|PSB8_RAT	Proteasome subunit beta type-8	Psmb8
HHUNg0767	inf	5e-05	0.00664744	sp|Q03519|TAP2_HUMAN	Antigen peptide transporter 2	TAP2
HHUNg0778	inf	5e-05	0.00664744	sp|P98093|CO3_ONCMY	Complement C3 (Fragment)	c3
HHUNg0822	6.22237	5e-05	0.00664744	sp|P98093|CO3_ONCMY	Complement C3 (Fragment)	c3
HHUNg1205	-2.76152	0.0001	0.0116082	sp|P40189|IL6RB_HUMAN	Interleukin-6 receptor subunit beta	IL6ST
HHUNg1324	inf	5e-05	0.00664744	sp|P01637|KV5A5_MOUSE	Ig kappa chain V-V region T1	KV5A5
HHUNg1363	-2.01881	5e-05	0.00664744	sp|P55859|PNPH_BOVIN	Purine nucleoside phosphorylase	PNP
HHUNg1381	-4.73325	5e-05	0.00664744	sp|Q9ZAE9|ACBC_ACTS5	2-epi-5-epi-valiolone synthase	acbC
HHUNg1427	-1.89723	0.00025	0.0244575	sp|O42097|FOXA2_ORYLA	Hepatocyte nuclear factor 3-beta	foxa2
HHUNg1696	-inf	0.00055	0.0409342	sp|Q3UMW7|MAPK3_MOUSE	MAP kinase-activated protein kinase 3	Mapkapk3
HHUNg1712	-2.22256	5e-05	0.00664744	sp|Q9WTR6|XCT_MOUSE	Cystine/glutamate transporter	Slc7a11
HHUNg2153	inf	5e-05	0.00664744	sp|Q9UHQ9|NB5R1_HUMAN	NADH-cytochrome b5 reductase 1	CYB5R1
ALA
GeneID	Log2FC	p_value	q_value	UniprotID	Gene	Symbol
HHLG1g0175	-3.18913	5e-05	0.01365	sp|Q32NT4|LRC58_XENLA	Leucine-rich repeat-containing protein 58	lrrc58
HHLG1g0628	-1.76452	0.0002	0.0392	sp|P07589|FINC_BOVIN	Fibronectin	FN1
HHLG10g0573	1.68554	5e-05	0.01365	sp|Q90705|EF2_CHICK	Elongation factor 2	EEF2
HHLG10g0802	-inf	5e-05	0.01365	sp|Q5SSG5|RSLAB_MOUSE	Ras-like protein family member 10B	Rasl10b
HHLG11g0061	-1.79406	0.00015	0.03276	sp|Q28626|SNTA1_RABIT	Alpha-1-syntrophin	SNTA1
HHLG13g0403	-2.3557	0.0002	0.0392	sp|C6K2K4|NETO2_RAT	Neuropilin and tolloid-like protein 2	Neto2
HHLG13g0649	-1.90683	5e-05	0.01365	sp|Q15751|HERC1_HUMAN	Probable E3 ubiquitin-protein ligase HERC1	HERC1
HHLG13g0686	-inf	5e-05	0.01365	sp|P01263|CALC1_ONCKE	Calcitonin-1	CALC1
HHLG15g0004	-inf	5e-05	0.01365	sp|O73770|DGCR6_CHICK	Protein DGCR6	DGCR6
HHLG15g0456	1.77794	0.00025	0.0466098	sp|Q6PFP3|PDPFA_DANRE	Pancreatic progenitor cell differentiation and proliferation factor A	ppdpfa
HHLG16g0588	-1.93067	0.0001	0.0246581	sp|Q2KIX1|GA45G_BOVIN	Growth arrest and DNA damage-inducible protein GADD45 gamma	GADD45G
HHLG16g0704	inf	5e-05	0.01365	sp|P18468|HB2I_MOUSE	H-2 class II histocompatibility antigen, I-A beta chain	H2-Eb1
HHLG17g0118	inf	5e-05	0.01365	sp|Q8TD06|AGR3_HUMAN	Anterior gradient protein 3 homolog	AGR3
HHLG2g0772	-2.49289	5e-05	0.01365	sp|Q96G03|PGM2_HUMAN	Phosphoglucomutase-2	PGM2
HHLG20g0039	-2.13529	0.00015	0.03276	sp|P40189|IL6RB_HUMAN	Interleukin-6 receptor subunit beta	IL6ST
HHLG20g0176	-2.11362	5e-05	0.01365	sp|Q5R5H1|METK2_PONAB	S-adenosylmethionine synthase isoform type-2	MAT2A
HHLG20g0204	-2.18286	0.0001	0.0246581	sp|Q6PFM1|S20AB_DANRE	Sodium-dependent phosphate transporter 1-B	slc20a1b
HHLG20g0723	-1.7902	0.0002	0.0392	sp|O57457|E41L4_DANRE	Band 4.1-like protein 4	epb4.1l4
HHLG23g0066	-1.73045	0.00025	0.0466098	sp|Q12791|KCMA1_HUMAN	Calcium-activated potassium channel subunit alpha-1	KCNMA1
HHLG23g0211	-2.2047	5e-05	0.01365	sp|P12276|FAS_CHICK	Fatty acid synthase	FASN
HHLG23g0444	2.14852	5e-05	0.01365	sp|Q6NYL5|ALAT2_DANRE	Alanine aminotransferase 2-like	gpt2l
HHLG23g0530	-1.78526	0.0002	0.0392	sp|O95340|PAPS2_HUMAN	Bifunctional 3'-phosphoadenosine 5'-phosphosulfate synthase 2	PAPSS2
HHLG24g0294	inf	5e-05	0.01365	sp|Q99P67|SOST_RAT	Sclerostin	Sost
HHLG24g0370	-3.44641	5e-05	0.01365	sp|Q9ESN2|TRI39_MOUSE	E3 ubiquitin-protein ligase TRIM39	Trim39
HHLG24g0494	-1.78029	0.00015	0.03276	sp|O95340|PAPS2_HUMAN	Bifunctional 3'-phosphoadenosine 5'-phosphosulfate synthase 2	PAPSS2
HHLG25g0151	-3.12021	5e-05	0.01365	sp|Q28BP2|T150A_XENTR	Transmembrane protein 150A	tmem150a
HHLG25g0650	-2.68032	5e-05	0.01365	sp|P40305|IFI27_HUMAN	Interferon alpha-inducible protein 27, mitochondrial	IFI27
HHLG25g0719	inf	5e-05	0.01365	sp|P17036|ZNF3_HUMAN	Zinc finger protein 3	ZNF3
HHLG27g0208	-2.71231	5e-05	0.01365	sp|Q90YS9|RL39_ICTPU	60S ribosomal protein L39	rpl39
HHLG27g0365	inf	5e-05	0.01365	sp|P11843|CRBA1_BOVIN	Beta-crystallin A3	CRYBA1
HHLG27g0403	-2.61027	5e-05	0.01365	sp|P79134|ANXA6_BOVIN	Annexin A6	ANXA6
HHLG3g0056	-inf	5e-05	0.01365	sp|P09542|MYL3_MOUSE	Myosin light chain 3	Myl3
HHLG30g0129	-2.09429	5e-05	0.01365	sp|Q07496|EPHA4_CHICK	Ephrin type-A receptor 4	EPHA4
HHLG30g0430	1.95659	0.00015	0.03276	sp|A4IG42|TCAF_DANRE	TRPM8 channel-associated factor homolog	tcaf
HHLG30g0501	-2.41605	0.00015	0.03276	sp|A8K2U0|A2ML1_HUMAN	Alpha-2-macroglobulin-like protein 1	A2ML1
HHLG31g0138	1.59297	0.0001	0.0246581	sp|P35916|VGFR3_HUMAN	Vascular endothelial growth factor receptor 3	FLT4
HHLG31g0366	2.19378	5e-05	0.01365	sp|Q5BIZ2|GBRL1_XENTR	Gamma-aminobutyric acid receptor-associated protein-like 1	gabarapl1
HHLG31g0470	6.15312	5e-05	0.01365	sp|Q9NRX2|RM17_HUMAN	39S ribosomal protein L17, mitochondrial	MRPL17
HHLG31g0684	-1.76423	0.0002	0.0392	sp|Q9I8K7|CITE3_CHICK	Cbp/p300-interacting transactivator 3	CITED3
HHLG32g0022	2.81367	5e-05	0.01365	sp|Q9Y3Q4|HCN4_HUMAN	Potassium/sodium hyperpolarization-activated cyclic nucleotide-gated channel 4	HCN4
HHLG32g0164	-1.90017	0.0001	0.0246581	sp|O35400|ST2B1_MOUSE	Sulfotransferase family cytosolic 2B member 1	Sult2b1
HHLG35g0557	-2.13926	5e-05	0.01365	sp|Q867B7|HGF_CANFA	Hepatocyte growth factor	HGF
HHLG35g0697	-2.23191	5e-05	0.01365	sp|Q6PH19|GATM_DANRE	Glycine amidinotransferase, mitochondrial	gatm
HHLG35g0736	2.37603	5e-05	0.01365	sp|Q9BRS8|LARP6_HUMAN	La-related protein 6	LARP6
HHLG38g0074	1.71441	0.00025	0.0466098	sp|Q6PHS6|SNX13_MOUSE	Sorting nexin-13	Snx13
HHLG38g0076	-2.91849	5e-05	0.01365	sp|O15084|ANR28_HUMAN	Serine/threonine-protein phosphatase 6 regulatory ankyrin repeat subunit A	ANKRD28
HHLG38g0106	3.70787	5e-05	0.01365	sp|P16211|1A01_PONPY	Popy Class I histocompatibility antigen, A-1 alpha chain	1A01
HHLG38g0169	inf	5e-05	0.01365	sp|Q11204|SIA4B_MOUSE	CMP-N-acetylneuraminate-beta-galactosamide-alpha-2, 3-sialyltransferase 2	St3gal2
HHLG38g0360	2.66982	5e-05	0.01365	sp|Q15119|PDK2_HUMAN	[Pyruvate dehydrogenase (acetyl-transferring)] kinase isozyme 2, mitochondrial	PDK2
HHLG38g0742	1.84632	5e-05	0.01365	sp|Q05AM5|ELP2_DANRE	Elongator complex protein 2	elp2
HHLG39g0590	2.39612	5e-05	0.01365	sp|Q6NX30|CITE2_XENTR	Cbp/p300-interacting transactivator 2	cited2
HHLG4g0357	-2.92713	5e-05	0.01365	sp|P97479|MYO7A_MOUSE	Unconventional myosin-VIIa	Myo7a
HHLG4g0592	-1.51551	0.0002	0.0392	sp|Q7ZVS9|MYCB_DANRE	Transcriptional regulator Myc-B	mycb
HHLG42g0178	-2.61694	5e-05	0.01365	sp|O94955|RHBT3_HUMAN	Rho-related BTB domain-containing protein 3	RHOBTB3
HHLG42g0519	-1.67848	0.00015	0.03276	sp|P10175|COX8B_BOVIN	Cytochrome c oxidase subunit 8B, mitochondrial	COX8B
HHLG44g0125	-3.32221	5e-05	0.01365	sp|Q98993|VTXB_SYNVE	Verrucotoxin subunit beta	VTXB
HHLG44g0293	-1.7566	5e-05	0.01365	sp|Q8NI35|INADL_HUMAN	InaD-like protein	INADL
HHLG44g0443	-1.98519	5e-05	0.01365	sp|Q9P2E9|RRBP1_HUMAN	Ribosome-binding protein 1	RRBP1
HHLG48g0170	-1.65664	5e-05	0.01365	sp|Q01279|EGFR_MOUSE	Epidermal growth factor receptor	Egfr
HHLG48g0503	1.97904	0.00015	0.03276	sp|Q90342|MYC2_CYPCA	Transcriptional regulator Myc-2	mycb
HHLG49g0068	-2.36397	0.0001	0.0246581	sp|P19246|NFH_MOUSE	Neurofilament heavy polypeptide	Nefh
HHLG49g0439	2.52409	5e-05	0.01365	sp|P01845|LAC3_MOUSE	Ig lambda-3 chain C region	Iglc3
HHLG5g0856	2.78618	5e-05	0.01365	sp|G5E8K6|MOT6_MOUSE	Monocarboxylate transporter 6	Slc16a5
HHLG5g0988	-1.43384	0.0001	0.0246581	sp|Q92090|CP2K1_ONCMY	Cytochrome P450 2K1	cyp2k1
HHLG6g0178	inf	0.0002	0.0392	sp|Q9NV29|TM100_HUMAN	Transmembrane protein 100	TMEM100
HHLG6g0508	2.87116	5e-05	0.01365	sp|P23735|MUCM_ICTPU	Ig mu chain C region membrane-bound form	MUCM
HHLG8g0549	2.98785	5e-05	0.01365	sp|Q9NYB5|SO1C1_HUMAN	Solute carrier organic anion transporter family member 1C1	SLCO1C1
HHLG9g0240	3.31315	5e-05	0.01365	sp|Q6PFQ7|RASL2_MOUSE	Ras GTPase-activating protein 4	Rasa4
HHLG9g0396	1.91616	5e-05	0.01365	sp|Q96B67|ARRD3_HUMAN	Arrestin domain-containing protein 3	ARRDC3
HHLG9g0435	-1.43752	0.00025	0.0466098	sp|P25975|CATL1_BOVIN	Cathepsin L1	CTSL
HHUNg0759	-inf	5e-05	0.01365	sp|P35033|TRY3_SALSA	Trypsin-3 (Fragment)	TRY3
HHUNg0517	-1.98936	5e-05	0.01365	sp|P98093|CO3_ONCMY	Complement C3 (Fragment)	c3
HHUNg0767	inf	5e-05	0.01365	sp|Q03519|TAP2_HUMAN	Antigen peptide transporter 2	TAP2
HHUNg0765	inf	5e-05	0.01365	sp|P28064|PSB8_RAT	Proteasome subunit beta type-8	Psmb8
HHUNg0778	inf	5e-05	0.01365	sp|P98093|CO3_ONCMY	Complement C3 (Fragment)	c3
HHUNg0949	3.4332	5e-05	0.01365	sp|P04114|APOB_HUMAN	Apolipoprotein B-100	APOB
HHUNg1173	inf	5e-05	0.01365	sp|P18468|HB2I_MOUSE	H-2 class II histocompatibility antigen, I-A beta chain	H2-Eb1
HHUNg1205	-2.64958	0.0002	0.0392	sp|P40189|IL6RB_HUMAN	Interleukin-6 receptor subunit beta	IL6ST
HHUNg1324	inf	5e-05	0.01365	sp|P01637|KV5A5_MOUSE	Ig kappa chain V-V region T1	KV5A5
HHUNg1381	-2.88638	0.00015	0.03276	sp|Q9ZAE9|ACBC_ACTS5	2-epi-5-epi-valiolone synthase	acbC

## Sheet: Table S10. DEG_liver_GO
Table S10 Gene Ontology enrichment of differentially expressed genes in liver
ARA4
Category	Term	Count	%	P-Value	Benjamini
GOTERM_BP_FAT	regulation of transcription	12	25.5	1.7e-05	0.0015
GOTERM_BP_FAT	regulation of transcription, DNA-dependent	9	19.1	0.00023	0.01
GOTERM_BP_FAT	regulation of RNA metabolic process	9	19.1	0.00027	0.0079
GOTERM_BP_FAT	transcription	6	12.8	0.033	0.52
GOTERM_BP_FAT	glucose metabolic process	3	6.4	0.046	0.57
GOTERM_BP_FAT	glycogen metabolic process	2	4.3	0.055	0.57
GOTERM_BP_FAT	cellular glucan metabolic process	2	4.3	0.058	0.53
GOTERM_BP_FAT	glucan metabolic process	2	4.3	0.058	0.53
GOTERM_BP_FAT	energy reserve metabolic process	2	4.3	0.061	0.5
GOTERM_BP_FAT	hexose metabolic process	3	6.4	0.093	0.62
GOTERM_MF_FAT	DNA binding	10	21.3	0.00049	0.037
GOTERM_MF_FAT	sequence-specific DNA binding	6	12.8	0.0011	0.04
GOTERM_MF_FAT	transcription factor activity	6	12.8	0.0041	0.1
GOTERM_MF_FAT	protein dimerization activity	4	8.5	0.034	0.48
GOTERM_MF_FAT	transcription regulator activity	6	12.8	0.037	0.44
GOTERM_MF_FAT	lipid binding	3	6.4	0.081	0.66
GOTERM_MF_FAT	steroid hormone receptor activity	2	4.3	0.086	0.63
GOTERM_MF_FAT	ligand-dependent nuclear receptor activity	2	4.3	0.091	0.6
DHA
Category	Term	Count	%	P-Value	Benjamini
GOTERM_BP_FAT	regulation of transcription	20	17.2	0.00014	0.037
GOTERM_BP_FAT	regulation of transcription, DNA-dependent	16	13.8	0.00017	0.022
GOTERM_BP_FAT	regulation of RNA metabolic process	16	13.8	0.00021	0.019
GOTERM_BP_FAT	glycerol-3-phosphate metabolic process	2	1.7	0.041	0.94
GOTERM_BP_FAT	retinal ganglion cell axon guidance	2	1.7	0.049	0.93
GOTERM_BP_FAT	kidney development	3	2.6	0.051	0.9
GOTERM_BP_FAT	urogenital system development	3	2.6	0.067	0.93
GOTERM_BP_FAT	glucose metabolic process	4	3.4	0.08	0.94
GOTERM_BP_FAT	transcription	10	8.6	0.085	0.93
GOTERM_BP_FAT	regulation of neurogenesis	3	2.6	0.097	0.93
GOTERM_CC_FAT	endoplasmic reticulum	11	9.5	0.00014	0.0071
GOTERM_CC_FAT	endoplasmic reticulum part	4	3.4	0.051	0.73
GOTERM_MF_FAT	sequence-specific DNA binding	13	11.2	9.9e-06	0.0016
GOTERM_MF_FAT	transcription factor activity	14	12.1	4.6e-05	0.0037
GOTERM_MF_FAT	DNA binding	20	17.2	0.00037	0.02
GOTERM_MF_FAT	protein dimerization activity	9	7.8	0.0022	0.084
GOTERM_MF_FAT	transcription regulator activity	15	12.9	0.0028	0.088
GOTERM_MF_FAT	steroid hormone receptor activity	3	2.6	0.034	0.61
GOTERM_MF_FAT	ligand-dependent nuclear receptor activity	3	2.6	0.038	0.59
EPA
Category	Term	Count	%	P-Value	Benjamini
GOTERM_BP_FAT	somitogenesis	3	3.1	0.0075	0.8
GOTERM_BP_FAT	segmentation	3	3.1	0.013	0.75
GOTERM_BP_FAT	glycerol-3-phosphate metabolic process	2	2	0.032	0.91
GOTERM_BP_FAT	oligodendrocyte differentiation	2	2	0.047	0.92
GOTERM_BP_FAT	anterior/posterior pattern formation	3	3.1	0.052	0.9
GOTERM_BP_FAT	cell fate commitment	3	3.1	0.063	0.9
GOTERM_BP_FAT	regulation of transcription	11	11.2	0.079	0.92
GOTERM_BP_FAT	glycerol metabolic process	2	2	0.084	0.91
GOTERM_BP_FAT	alditol metabolic process	2	2	0.091	0.9
GOTERM_MF_FAT	transferase activity, transferring nitrogenous groups	4	4.1	0.00057	0.079
GOTERM_MF_FAT	vitamin B6 binding	4	4.1	0.0059	0.35
GOTERM_MF_FAT	pyridoxal phosphate binding	4	4.1	0.0059	0.35
GOTERM_MF_FAT	cofactor binding	7	7.1	0.024	0.69
GOTERM_MF_FAT	vitamin binding	4	4.1	0.032	0.69
ALA
Category	Term	Count	%	P-Value	Benjamini
GOTERM_BP_FAT	somitogenesis	2	6.1	0.036	0.99
GOTERM_BP_FAT	segmentation	2	6.1	0.047	0.94
GOTERM_BP_FAT	anterior/posterior pattern formation	2	6.1	0.098	0.98

[truncated: 8 more sheets: Table S11. DEG_liver_KEGG, Table S12. DEG_muscle_gene, Table S13. Methylation_data, Table S14. DMP_gene, Table S15. DMP_GO_enrich, Table S16. DMP_KEGG_enrich, Table S17. DGE_DMP, Table S18. TFBS_prediction]
